# Supplementary material for: Genome-wide transcriptional analyses in Anopheles mosquitoes reveal an unexpected association between salivary gland gene expression and insecticide resistance
Source: BMC Genomics. 2018 Mar 27;19:225. doi: 10.1186/s12864-018-4605-1 (PMC5870100; doi:10.1186/s12864-018-4605-1)
Supplement: Supplementary file 6 — Complete microarray results. (XLSX 7082 kb) [file 12864_2018_4605_MOESM6_ESM.xlsx]

## Sheet: Additional data file 2
Comparison 1: Kihihi resistant-Kihihi control, Comparison 2: Kihihi resistant-Kisumu, Comparison 3: Kihihi resistant-Nagongera resistant, Comparison 4: Kihihi resistant-Nagongera control, Comparison 5: Kihihi control-Kisumu, Comparison 6: Kihihi control-Nagongera resistant, Comparison 7: Kihihi control-Nagongera control, Comparison 8: Kisumu-Nagongera resistant, Comparison 9: Kisumu-Nagongera con…
	ProbeID	Status	Gene	Description	logFC.1	logFC.2	logFC.3	logFC.4	logFC.5	logFC.6	logFC.7	logFC.8	logFC.9	logFC.10	Pval.1	Pval.2	Pval.3	Pval.4	Pval.5	Pval.6	Pval.7	Pval.8	Pval.9	Pval.10	Flags	logQval.1	logQval.2	logQval.3	logQval.4	logQval.5	logQval.6	logQval.7	logQval.8	logQval.9	logQval.10
302	CUST_1_PI4225	WGtarget	AGAP004677-RB	Unknown	-0.0162382	0.944899	-0.0737305	0.177124	0.961137	-0.0574924	0.193362	-1.01863	-0.767775	0.250854	0.937815	0.00010876	0.733403	0.406607	0.000106783	0.793401	0.37239	8.10261e-05	0.00143333	0.266084	0	0.465253	3.44334	0.536515	0.719288	3.44933	0.513531	0.747314	3.53934	2.59703	0.856617
303	CUST_10_PI422	WGtarget	AGAP004684-RA	Unknown	-0.10436	-1.35878	-0.601589	0.0834273	-1.25442	-0.497229	0.187787	0.757188	1.4422	0.685016	0.553398	2.77788e-08	0.00264864	0.641448	1.37106e-07	0.0119817	0.310488	0.000363842	1.6676e-08	0.000999624	0	0.622359	5.8508	2.39572	0.577112	5.47822	1.89563	0.805967	3.04573	5.95379	2.71557
304	CUST_100_PI42	WGtarget	AGAP004758-RB	Unknown	0.300413	-0.0840306	-0.24889	-0.133167	-0.384444	-0.549303	-0.433581	-0.164859	-0.0491367	0.115723	0.00225057	0.381819	0.0143482	0.151688	0.000158057	2.60803e-06	6.40892e-05	0.0856701	0.603692	0.217567	0	2.44937	0.739331	1.83575	1.04291	3.31928	4.63343	3.61668	1.23456	0.595676	0.922971
305	CUST_1000_PI4	WGtarget	AGAP005556-RA	Unknown	0.109351	-0.232575	-0.0147082	0.157592	-0.341926	-0.124059	0.0482407	0.217867	0.390167	0.1723	0.196509	0.0121701	0.86842	0.0706586	0.000335036	0.170645	0.583512	0.019179	0.000132244	0.0576933	0	0.956494	1.89063	0.487171	1.29912	3.07252	1.0033	0.605886	1.73864	3.37741	1.36726
306	CUST_10000_PI	WGtarget	AGAP011403-RA	Unknown	0.0705778	0.194987	0.220792	0.0537156	0.124409	0.150214	-0.0168622	0.0258047	-0.141271	-0.167076	0.227308	0.00236342	0.000826677	0.362421	0.0396446	0.0164642	0.772069	0.669992	0.0229873	0.00924252	1	0.908404	2.43317	2.77732	0.755892	1.49399	1.78951	0.521401	0.563809	1.67742	1.98266
307	CUST_10001_PI	WGtarget	AGAP011404-RA	Unknown	0.0598333	-0.090029	-0.0916269	0.0346806	-0.149862	-0.15146	-0.0251526	-0.0015979	0.12471	0.126308	0.341051	0.163333	0.164475	0.586084	0.0262716	0.0274846	0.696738	0.980916	0.0653404	0.0667028	0	0.775612	1.01796	1.01559	0.604619	1.63279	1.61761	0.551962	0.45273	1.32544	1.31857
308	CUST_10002_PI	WGtarget	AGAP011405-RA	Unknown	0.170204	0.0041079	0.048986	0.0204481	-0.166096	-0.121218	-0.149756	0.0448781	0.0163402	-0.0285378	0.0239193	0.955308	0.511814	0.779841	0.0301757	0.113615	0.0489098	0.557048	0.826983	0.707868	1	1.66417	0.460046	0.646833	0.518453	1.58669	1.13993	1.42338	0.620287	0.501365	0.547076
309	CUST_10003_PI	WGtarget	AGAP011406-RA	Unknown	-0.0672952	-0.441399	-0.374823	-0.0599068	-0.374104	-0.307527	0.00738839	0.0665768	0.381493	0.314916	0.390693	5.14704e-06	6.76251e-05	0.452667	6.51328e-05	0.000755938	0.926902	0.427699	6.36201e-05	0.000702895	0	0.731837	4.4259	3.59861	0.685357	3.61112	2.80649	0.468616	0.703292	3.61916	2.83055
310	CUST_10004_PI	WGtarget	AGAP011407-RA	Unknown	0.0905496	0.0725651	0.111303	0.0454175	-0.0179844	0.0207533	-0.0451321	0.0387378	-0.0271476	-0.0658854	0.0742486	0.155488	0.036714	0.36921	0.724359	0.68987	0.379031	0.465335	0.601492	0.21841	1	1.28247	1.03457	1.51995	0.749969	0.540325	0.555036	0.741682	0.676465	0.596747	0.921673
311	CUST_10005_PI	WGtarget	AGAP011408-RA	Unknown	0.0233496	-0.0636588	0.0112603	-0.000386583	-0.0870084	-0.0120892	-0.0237362	0.0749192	0.0632722	-0.0116469	0.608513	0.182312	0.813116	0.993321	0.0675726	0.800336	0.61382	0.127409	0.191363	0.808065	0	0.593308	0.981189	0.506313	0.449364	1.31421	0.510965	0.590537	1.10159	0.965029	0.508074
312	CUST_10006_PI	WGtarget	AGAP011409-RA	Unknown	0.0580375	0.132439	0.150086	0.0325435	0.0744014	0.0920483	-0.0254939	0.0176469	-0.0998953	-0.117542	0.224246	0.00959038	0.00421657	0.498052	0.12641	0.0665728	0.593623	0.721845	0.0471313	0.0232331	1	0.912928	1.97027	2.24222	0.655238	1.10415	1.3192	0.600679	0.541326	1.43584	1.67401
313	CUST_10007_PI	WGtarget	AGAP011410-RA	Unknown	0.0831761	0.0172904	0.0346823	0.0123177	-0.0658858	-0.0484939	-0.0708585	0.0173919	-0.0049727	-0.0223646	0.0482916	0.680199	0.419854	0.766204	0.124469	0.268775	0.104713	0.690832	0.908572	0.608482	1	1.42764	0.559318	0.709208	0.523598	1.10937	0.853268	1.16742	0.554599	0.47434	0.593326
314	CUST_10008_PI	WGtarget	AGAP011411-RA	Unknown	0.100654	0.0212875	0.0933748	0.0176198	-0.0793663	-0.00727903	-0.083034	0.0720873	-0.00366771	-0.075755	0.011925	0.59383	0.0278761	0.647046	0.0488552	0.859952	0.0491193	0.0851085	0.929047	0.0691772	1	1.89725	0.600561	1.61299	0.574502	1.42374	0.490007	1.42184	1.23687	0.46799	1.30638
315	CUST_10009_PI	WGtarget	AGAP011412-RA	Unknown	0.0364011	0.143073	0.129854	0.0316758	0.106672	0.0934526	-0.00472523	-0.0132196	-0.111397	-0.0981778	0.464121	0.00780885	0.0165917	0.531365	0.0445172	0.0813998	0.926425	0.803254	0.0396316	0.0722525	1	0.677341	2.03842	1.78679	0.635129	1.4552	1.2519	0.468763	0.509859	1.49409	1.29152
316	CUST_1001_PI4	WGtarget	AGAP005556-RB	Unknown	0.0791652	-0.228133	-0.0343044	0.133032	-0.307298	-0.11347	0.0538663	0.193829	0.361165	0.167336	0.338072	0.0135492	0.700558	0.118275	0.000980385	0.216438	0.549024	0.0356526	0.000387992	0.0644479	0	0.77831	1.85489	0.55025	1.12649	2.72202	0.924686	0.62477	1.52979	3.02477	1.33
317	CUST_10010_PI	WGtarget	AGAP011413-RA	Unknown	-0.0213516	0.0317267	-0.108116	0.105592	0.0530783	-0.0867644	0.126943	-0.139843	0.073865	0.213708	0.813054	0.737441	0.267675	0.255752	0.569352	0.378912	0.195472	0.157992	0.452268	0.0339257	0	0.506331	0.534999	0.85457	0.869609	0.61348	0.74178	0.958147	1.02917	0.685622	1.54669
318	CUST_10011_PI	WGtarget	AGAP011414-RA	Unknown	0.0859142	0.248219	0.246993	0.0146541	0.162305	0.161079	-0.0712601	-0.00122627	-0.233565	-0.232339	0.103817	7.39275e-05	9.93912e-05	0.78003	0.00447299	0.00686298	0.200964	0.982335	0.00022121	0.000209787	1	1.17034	3.57013	3.47286	0.518404	2.2228	2.08148	0.949246	0.452351	3.20841	3.22571
319	CUST_10012_PI	WGtarget	AGAP011415-RA	Unknown	0.0593268	0.185914	0.195383	0.0223673	0.126588	0.136056	-0.0369595	0.00946845	-0.163547	-0.173016	0.246707	0.00123688	0.000933049	0.664762	0.0210513	0.0169381	0.488802	0.861798	0.0048699	0.00324233	1	0.881578	2.64606	2.73808	0.56617	1.70714	1.77996	0.661124	0.48936	2.19485	2.32862
320	CUST_10013_PI	WGtarget	AGAP011416-RA	Unknown	-0.0150873	0.135581	0.172392	-0.0130408	0.150668	0.187479	0.00204642	0.0368114	-0.148622	-0.185433	0.790081	0.0247751	0.00626586	0.821338	0.01486	0.00368869	0.972127	0.545563	0.0178979	0.00457643	1	0.514715	1.6525	2.11149	0.503396	1.82393	2.2864	0.455209	0.626871	1.76158	2.21527
321	CUST_10014_PI	WGtarget	AGAP011417-RA	Unknown	0.0583249	0.164829	0.199538	0.0427208	0.106504	0.141214	-0.015604	0.034709	-0.122108	-0.156818	0.329771	0.0119515	0.00313373	0.47862	0.0769266	0.0271927	0.795286	0.57176	0.0531719	0.0146327	1	0.786395	1.89648	2.33988	0.667793	1.27067	1.62104	0.512814	0.612171	1.39492	1.82922
322	CUST_10015_PI	WGtarget	AGAP011418-RA	Unknown	0.097596	0.0946667	0.131705	0.0356259	-0.00292934	0.034109	-0.0619702	0.0370384	-0.0590408	-0.0960792	0.0681082	0.0817631	0.0195447	0.501079	0.955796	0.528608	0.246718	0.501466	0.27776	0.0876547	1	1.31146	1.2504	1.73233	0.653378	0.459934	0.636754	0.881568	0.653144	0.842449	1.22671
323	CUST_10016_PI	WGtarget	AGAP011419-RA	Unknown	0.0316224	-0.0257923	-0.00259477	0.00821283	-0.0574147	-0.0342172	-0.0234096	0.0231975	0.0340051	0.0108076	0.520496	0.60619	0.959376	0.869468	0.262819	0.509583	0.644891	0.659426	0.511535	0.837087	1	0.641609	0.594459	0.458887	0.486803	0.860716	0.648212	0.575493	0.568673	0.647005	0.497634
324	CUST_10017_PI	WGtarget	AGAP011420-RA	Unknown	0.109005	0.205653	0.20296	0.0310837	0.0966484	0.0939546	-0.0779213	-0.00269384	-0.17457	-0.171876	0.049533	0.00105551	0.00144003	0.569373	0.0877235	0.11844	0.187423	0.96287	0.00566289	0.00530335	1	1.41903	2.69811	2.59559	0.613471	1.22646	1.12599	0.971836	0.457874	2.14478	2.16674
325	CUST_10018_PI	WGtarget	AGAP011421-RA	Unknown	-0.140333	0.0354868	0.026835	-0.0820527	0.17582	0.167168	0.0582803	-0.00865175	-0.11754	-0.108888	0.106636	0.693308	0.76612	0.34218	0.0378477	0.0605941	0.495073	0.919363	0.180064	0.20523	0	1.16141	0.5535	0.52363	0.774556	1.50952	1.3509	0.657089	0.47092	0.985351	0.942421
326	CUST_10019_PI	WGtarget	AGAP011422-RA	Unknown	0.14663	0.0304109	0.0546514	0.184997	-0.116219	-0.0919789	0.0383664	0.0242405	0.154586	0.130345	0.0385182	0.661598	0.442524	0.0119538	0.107142	0.206834	0.587028	0.74015	0.0382121	0.082437	0	1.50378	0.567652	0.692483	1.89643	1.15979	0.939885	0.604132	0.533897	1.50636	1.24767
327	CUST_1002_PI4	WGtarget	AGAP005557-RA	Unknown	-0.222034	0.170537	-0.21504	-0.0835518	0.392571	0.00699402	0.138482	-0.385577	-0.254089	0.131488	0.0459871	0.136041	0.0643344	0.44333	0.000750174	0.949133	0.205588	0.00138666	0.0265175	0.232993	0	1.44428	1.07945	1.33062	0.691921	2.80904	0.461917	0.941856	2.60801	1.6296	0.900252
328	CUST_10020_PI	WGtarget	AGAP011423-RA	Unknown	0.499099	0.19501	-0.396312	-0.519759	-0.304089	-0.895411	-1.01886	-0.591323	-0.71477	-0.123447	0.0100821	0.299725	0.0418572	0.00836632	0.102037	3.93629e-05	4.54014e-06	0.00376757	0.000549257	0.513353	0	1.95356	0.817555	1.47592	2.01556	1.17619	3.77546	4.46527	2.27931	2.91103	0.645913
329	CUST_10021_PI	WGtarget	AGAP011424-RA	Unknown	0.0179617	-0.401427	-0.0143607	-0.111974	-0.419389	-0.0323223	-0.129936	0.387066	0.289453	-0.0976134	0.834939	9.99442e-05	0.874076	0.207009	4.22416e-05	0.722191	0.153162	0.000194454	0.00322194	0.286668	0	0.498408	3.47106	0.485274	0.939572	3.75221	0.541182	1.0397	3.25062	2.33081	0.832124
330	CUST_10022_PI	WGtarget	AGAP011425-RA	Unknown	-0.0451093	-0.179251	0.0183918	0.0851679	-0.134142	0.063501	0.130277	0.197643	0.264419	0.0667761	0.49629	0.0138324	0.792948	0.210856	0.0547886	0.372351	0.0693599	0.00857882	0.000753893	0.345131	0	0.656375	1.84802	0.5137	0.933446	1.38482	0.747335	1.30547	2.00734	2.80739	0.77184
331	CUST_10023_PI	WGtarget	AGAP011426-RA	Unknown	-0.578266	-0.60957	-0.168394	-0.0537816	-0.0313041	0.409872	0.524484	0.441176	0.555788	0.114612	6.82158e-05	8.6104e-05	0.22445	0.672151	0.807165	0.00600173	0.000647598	0.00269424	0.000382228	0.39408	0	3.59617	3.51935	0.912621	0.56288	0.508417	2.12561	2.85753	2.39015	3.02956	0.729159
332	CUST_10024_PI	WGtarget	AGAP011427-RA	Unknown	0.0723037	0.197075	0.193364	0.0399651	0.124771	0.12106	-0.0323387	-0.00371058	-0.15711	-0.153399	0.13849	0.00044768	0.000672399	0.414545	0.0164405	0.0255574	0.527962	0.942611	0.00477263	0.00535283	1	1.0734	2.97891	2.84501	0.713301	1.78997	1.64219	0.637165	0.463833	2.20144	2.16362
333	CUST_10025_PI	WGtarget	AGAP011429-RA	Unknown	-0.00849673	0.0535492	0.0848654	0.00777055	0.062046	0.0933621	0.0162673	0.0313162	-0.0457787	-0.0770949	0.83248	0.203681	0.052895	0.849331	0.142223	0.0368909	0.70084	0.470299	0.290966	0.0814325	1	0.499308	0.944853	1.39662	0.49355	1.06446	1.51829	0.550118	0.673182	0.827361	1.25176
334	CUST_10026_PI	WGtarget	AGAP011430-RA	Unknown	0.0877652	0.177028	0.180675	-0.0046337	0.0892631	0.0929094	-0.0923989	0.00364625	-0.181662	-0.185308	0.0506143	0.000612096	0.000607512	0.916242	0.0528166	0.0607614	0.059683	0.938011	0.00067106	0.000387565	1	1.41172	2.87586	2.87821	0.471881	1.39709	1.34986	1.35597	0.465192	2.84566	3.02509
335	CUST_10027_PI	WGtarget	AGAP011431-RA	Unknown	0.0356242	0.118941	0.187445	0.00900626	0.083317	0.15182	-0.026618	0.0685035	-0.109935	-0.178438	0.507989	0.0362848	0.00206425	0.869077	0.140531	0.0113262	0.631767	0.23899	0.05926	0.00401942	1	0.649188	1.52386	2.47783	0.486935	1.06837	1.91429	0.581681	0.891962	1.3584	2.25821
336	CUST_10028_PI	WGtarget	AGAP011432-RA	Unknown	-0.0431758	0.0396442	-0.0804576	-0.0491003	0.08282	-0.0372818	-0.00592454	-0.120102	-0.0887445	0.0313573	0.507636	0.559247	0.24711	0.458517	0.215747	0.589992	0.930511	0.0897113	0.204352	0.647984	0	0.64941	0.619026	0.881096	0.681266	0.925723	0.602552	0.46753	1.21906	0.943798	0.574118
337	CUST_10029_PI	WGtarget	AGAP011433-RA	Unknown	0.0821615	0.194775	0.181382	0.015746	0.112613	0.0992204	-0.0664155	-0.0133929	-0.179029	-0.165636	0.133884	0.00124657	0.00266838	0.773134	0.0472102	0.0839286	0.231086	0.813796	0.00307215	0.00642286	1	1.0849	2.64345	2.39326	0.521002	1.43522	1.24156	0.902913	0.506051	2.34631	2.10331
338	CUST_1003_PI4	WGtarget	AGAP005558-RA	Unknown	-0.229423	0.508439	-0.106859	-0.00536895	0.737862	0.122564	0.224054	-0.615298	-0.513808	0.10149	0.0904147	0.000870297	0.443405	0.967936	4.08928e-06	0.372527	0.10317	9.58285e-05	0.000706123	0.456654	0	1.21642	2.7608	0.691867	0.456372	4.4983	0.747221	1.17247	3.48472	2.82906	0.682545
339	CUST_10030_PI	WGtarget	AGAP011434-RA	Unknown	0.0168863	0.161741	0.138286	-0.020503	0.144855	0.1214	-0.0373892	-0.0234546	-0.182244	-0.158789	0.803814	0.0255041	0.0580081	0.767309	0.0467374	0.0982523	0.595511	0.747586	0.015721	0.0361835	1	0.509656	1.64285	1.36545	0.523157	1.43871	1.18879	0.599757	0.530933	1.8048	1.52478
340	CUST_10031_PI	WGtarget	AGAP011435-RA	Unknown	-0.087924	1.2526	0.141771	-0.0410583	1.34052	0.229695	0.0468657	-1.11082	-1.29365	-0.182829	0.751137	0.000117332	0.619754	0.883777	3.90463e-05	0.420402	0.865905	0.000571758	7.8814e-05	0.526469	0	0.52952	3.41786	0.587562	0.482109	3.77802	0.708767	0.488005	2.89784	3.54902	0.638035
341	CUST_10032_PI	WGtarget	AGAP011436-RA	Unknown	0.0645604	0.190412	0.193169	-0.00416962	0.125851	0.128609	-0.06873	0.00275774	-0.194581	-0.197339	0.229184	0.00137355	0.0012884	0.938104	0.0231513	0.0231164	0.200157	0.95999	0.00107605	0.0011093	1	0.905614	2.6111	2.63223	0.465155	1.67513	1.67568	0.950584	0.458694	2.6918	2.68178
342	CUST_10033_PI	WGtarget	AGAP011437-RA	Unknown	0.0535938	0.195779	0.218547	0.0497287	0.142186	0.164953	-0.00386514	0.0227678	-0.146051	-0.168819	0.307506	0.000969613	0.000386021	0.351793	0.0124874	0.00562932	0.943523	0.684205	0.0127907	0.00490231	1	0.809159	2.72545	3.02646	0.765662	1.88197	2.14679	0.463585	0.557585	1.87405	2.19258
343	CUST_10034_PI	WGtarget	AGAP011438-RA	Unknown	0.0908008	0.233357	0.296129	0.0898598	0.142556	0.205328	-0.000941088	0.0627721	-0.143497	-0.206269	0.0753828	0.000115656	4.79099e-06	0.0812652	0.00615432	0.000405228	0.985264	0.224515	0.00905386	0.000306124	1	1.27743	3.42293	4.44797	1.25241	2.11722	3.01056	0.451542	0.912505	1.98938	3.10259
344	CUST_10035_PI	WGtarget	AGAP011439-RA	Unknown	-0.00182965	-0.0806057	-0.022485	0.0727213	-0.078776	-0.0206554	0.0745509	0.0581206	0.153327	0.0952063	0.96828	0.0954474	0.638068	0.127446	0.0989484	0.665977	0.119477	0.236181	0.00303063	0.0565496	0	0.45628	1.19828	0.578797	1.1015	1.1864	0.565614	1.12305	0.895855	2.35062	1.3741
345	CUST_10036_PI	WGtarget	AGAP011440-RA	Unknown	0.264772	-0.00158521	0.109969	0.0928737	-0.266357	-0.154803	-0.171898	0.111554	0.0944589	-0.017095	0.00265579	0.984832	0.199563	0.264194	0.0028228	0.0755625	0.0460236	0.198633	0.268695	0.84098	1	2.39476	0.451662	0.951477	0.859018	2.37498	1.27661	1.44401	0.952934	0.853353	0.496329
346	CUST_10037_PI	WGtarget	AGAP011441-RA	Unknown	0.0825327	0.279176	0.253503	0.0426995	0.196643	0.17097	-0.0398332	-0.0256734	-0.236477	-0.210803	0.114473	3.0521e-05	0.000132442	0.411979	0.000681915	0.00681516	0.501355	0.644875	0.000380666	0.000531896	1	1.13746	3.85695	3.37689	0.715193	2.84025	2.08377	0.653203	0.575498	3.03078	2.92192
347	CUST_10038_PI	WGtarget	AGAP011442-RA	Unknown	-0.557235	-2.63785	-1.0941	0.395736	-2.08061	-0.536866	0.952972	1.54375	3.03358	1.48984	0.195343	1.16303e-06	0.0182539	0.363128	4.91465e-05	0.235434	0.0366888	0.00189368	1.86014e-07	0.00257514	0	0.958342	4.88201	1.75494	0.75528	3.70259	0.896883	1.52017	2.50581	5.39857	2.40508
348	CUST_10039_PI	WGtarget	AGAP011443-RA	Unknown	0.0316949	0.244398	0.183167	0.0740023	0.212703	0.151472	0.0423073	-0.0612315	-0.170396	-0.109164	0.617805	0.000685847	0.00870533	0.256126	0.00247504	0.0278387	0.513778	0.364483	0.0141823	0.11084	1	0.588565	2.83836	2.00229	0.869116	2.41812	1.61346	0.645662	0.754035	1.83967	1.14822
349	CUST_1004_PI4	WGtarget	AGAP005559-RA	Unknown	0.295668	0.0489587	-0.332787	-0.231363	-0.246709	-0.628455	-0.527031	-0.381746	-0.280322	0.101424	0.0536207	0.745564	0.0376117	0.133084	0.115167	0.000355101	0.00169033	0.0218996	0.0802498	0.524226	0	1.39199	0.531722	1.51163	1.08687	1.13543	3.05378	2.5434	1.69378	1.25664	0.639361
350	CUST_10040_PI	WGtarget	AGAP011444-RA	Unknown	0.507901	-0.0924933	-0.42871	-0.509434	-0.600394	-0.936611	-1.01734	-0.336217	-0.416941	-0.0807237	0.0100547	0.626011	0.0314988	0.0107901	0.00294403	2.97163e-05	6.72608e-06	0.0903297	0.0346602	0.675885	0	1.95442	0.584433	1.57209	1.9307	2.3606	3.86561	4.34145	1.21675	1.53936	0.561197
351	CUST_10041_PI	WGtarget	AGAP011445-RA	Unknown	0.151855	-0.818746	-0.46744	0.0865287	-0.970601	-0.619295	-0.0653261	0.351306	0.905275	0.553969	0.412677	0.000145117	0.0190057	0.643678	1.13402e-05	0.00246287	0.722633	0.0743226	3.88328e-05	0.00662117	0	0.714661	3.34748	1.74142	0.576079	4.17669	2.41974	0.541011	1.28214	3.77971	2.09343
352	CUST_10042_PI	WGtarget	AGAP011446-RA	Unknown	0.0532848	0.119252	0.0994678	-0.0137199	0.0659669	0.046183	-0.0670047	-0.0197839	-0.132972	-0.113188	0.293284	0.028432	0.06923	0.788455	0.209047	0.394439	0.212862	0.714243	0.0187973	0.0425879	1	0.824696	1.60639	1.30615	0.515264	0.936261	0.728869	0.93024	0.544451	1.74515	1.47015
353	CUST_10043_PI	WGtarget	AGAP011447-RA	Unknown	-0.0160806	-0.297224	-0.0683169	0.218244	-0.281144	-0.0522363	0.234325	0.228907	0.515469	0.286561	0.808862	0.00028835	0.35662	0.00283277	0.000226859	0.482619	0.00334234	0.00302406	1.27994e-07	0.000299709	0	0.507784	3.1221	0.761202	2.37385	3.20003	0.665138	2.31879	2.3514	5.49237	3.10915
354	CUST_10044_PI	WGtarget	AGAP011448-RA	Unknown	0.066884	-0.166928	-0.036582	0.105027	-0.233812	-0.103466	0.0381435	0.130346	0.271955	0.141609	0.230362	0.00571457	0.522244	0.0682689	0.00022456	0.0779604	0.496959	0.0311228	4.53167e-05	0.019757	1	0.903968	2.14181	0.640558	1.31069	3.20325	1.2662	0.655915	1.57616	3.72941	1.72861
355	CUST_10045_PI	WGtarget	AGAP011449-RA	Unknown	0.0791933	-0.254725	-0.0772925	-0.0583752	-0.333919	-0.156486	-0.137568	0.177433	0.19635	0.0189173	0.191073	0.000227668	0.216391	0.339502	6.29383e-06	0.016703	0.030178	0.0083749	0.0033973	0.764136	0	0.965567	3.19891	0.924761	0.777102	4.36243	1.78456	1.58667	2.01522	2.3134	0.524411
356	CUST_10046_PI	WGtarget	AGAP011450-RA	Unknown	0.0642954	0.10346	0.159446	0.0366297	0.039165	0.0951509	-0.0276658	0.0559859	-0.0668308	-0.122817	0.185402	0.0406803	0.00307229	0.454201	0.430526	0.0669467	0.576591	0.279376	0.190732	0.0222586	1	0.975422	1.48523	2.34631	0.684265	0.701223	1.3173	0.609598	0.840582	0.966135	1.68838
357	CUST_10047_PI	WGtarget	AGAP011451-RA	Unknown	0.0692745	0.202666	0.247798	0.0356705	0.133391	0.178524	-0.033604	0.0451323	-0.166995	-0.212128	0.145638	0.000303514	3.26678e-05	0.454688	0.00909282	0.00156443	0.510459	0.374507	0.00277345	0.000196756	1	1.05651	3.10523	3.83472	0.683961	1.98798	2.5685	0.647649	0.74551	2.38086	3.24687
358	CUST_10048_PI	WGtarget	AGAP011452-RA	Unknown	0.00957421	0.463777	0.262451	-0.0586483	0.454202	0.252877	-0.0682226	-0.201325	-0.522425	-0.3211	0.896988	7.18774e-06	0.0044494	0.432713	4.57241e-07	0.00460551	0.421806	0.0124965	1.08381e-06	0.000161831	1	0.477971	4.32012	2.22456	0.699611	5.15365	2.21319	0.707721	1.88172	4.90303	3.31125
359	CUST_10049_PI	WGtarget	AGAP011453-RA	Unknown	0.22636	-0.536386	0.0351343	-0.0121112	-0.762746	-0.191225	-0.238471	0.571521	0.524275	-0.0472455	0.166566	0.00266368	0.831036	0.940613	3.57347e-05	0.238887	0.136217	0.00145369	0.00257658	0.771516	0	1.01131	2.39385	0.499879	0.46437	3.80601	0.89213	1.07902	2.59245	2.40492	0.521572
360	CUST_1005_PI4	WGtarget	AGAP005560-RA	Unknown	-0.00975294	-0.282189	-0.20806	-0.275565	-0.272436	-0.198307	-0.265812	0.0741287	0.00662401	-0.0675047	0.907731	0.00272247	0.0246036	0.00304416	0.00374084	0.0338203	0.00504631	0.414918	0.941013	0.456383	0	0.474617	2.38674	1.65468	2.34922	2.28184	1.54768	2.18296	0.713029	0.464263	0.682754
361	CUST_10050_PI	WGtarget	AGAP011454-RA	Unknown	0.298441	0.0384858	0.109538	-0.112386	-0.259955	-0.188902	-0.410827	0.0710525	-0.150872	-0.221924	0.0150554	0.755354	0.381647	0.342842	0.0293978	0.1286	0.00180235	0.555235	0.221525	0.0702769	0	1.8194	0.527804	0.739486	0.773959	1.59525	1.09846	2.52231	0.621331	0.916957	1.30094
362	CUST_10051_PI	WGtarget	AGAP011455-RA	Unknown	0.147859	-0.0987756	-0.0507659	0.0392225	-0.246635	-0.198625	-0.108637	0.0480097	0.137998	0.0899884	0.0213922	0.121278	0.425737	0.530123	0.00045338	0.00401154	0.0911908	0.462517	0.0376236	0.173061	0	1.70165	1.11811	0.70476	0.635843	2.97491	2.25885	1.21361	0.678452	1.51154	0.998671
363	CUST_10052_PI	WGtarget	AGAP011456-RA	Unknown	-0.0524013	0.0246103	-0.4449	-0.593877	0.0770116	-0.392499	-0.541475	-0.469511	-0.618487	-0.148976	0.701272	0.859385	0.00370148	0.000182111	0.586094	0.0102262	0.00059019	0.0030761	0.000165004	0.312676	0	0.549935	0.490202	2.28518	3.27236	0.604615	1.94886	2.88747	2.3459	3.30456	0.803696
364	CUST_10053_PI	WGtarget	AGAP011457-RA	Unknown	0.172532	-0.442356	-0.0471912	0.0500572	-0.614888	-0.219724	-0.122475	0.395165	0.492413	0.0972484	0.106639	0.00034454	0.668773	0.635869	1.42533e-06	0.0476975	0.250835	0.000846304	7.29239e-05	0.361968	0	1.1614	3.06357	0.564348	0.579792	4.81803	1.43184	0.876032	2.7693	3.57452	0.756315
365	CUST_10054_PI	WGtarget	AGAP011458-RA	Unknown	0.0763932	-0.184432	-0.0521117	0.250286	-0.260825	-0.128505	0.173893	0.13232	0.434718	0.302398	0.4	0.065318	0.596639	0.00994474	0.00695793	0.196094	0.081458	0.172272	0.000116763	0.00309336	0	0.724411	1.32557	0.599214	1.95813	2.07685	0.95714	1.25166	1.00014	3.41979	2.3443
366	CUST_10055_PI	WGtarget	AGAP011459-RA	Unknown	-0.212093	-0.12155	-0.179073	0.0040826	0.0905429	0.0330205	0.216176	-0.0575224	0.125633	0.183155	0.0161978	0.161983	0.0437334	0.961474	0.270508	0.691482	0.0120868	0.498521	0.137148	0.0367352	0	1.79482	1.02079	1.46107	0.458266	0.85119	0.554326	1.89267	0.654985	1.07679	1.51977
367	CUST_10056_PI	WGtarget	AGAP011460-RA	Unknown	-1.0501	1.96831	0.945388	-0.236668	3.0184	1.99549	0.81343	-1.02292	-2.20497	-1.18206	0.0137716	5.22557e-05	0.0304012	0.562627	2.06197e-08	3.32142e-05	0.0497941	0.0182634	7.78692e-06	0.00694863	0	1.84952	3.68229	1.58428	0.617135	5.91111	3.82932	1.41728	1.75478	4.29613	2.07727
368	CUST_10057_PI	WGtarget	AGAP011462-RA	Unknown	-0.157985	-0.321203	-0.141174	-0.0329759	-0.163217	0.016811	0.125009	0.180028	0.288227	0.108198	0.0103495	1.49158e-05	0.0299623	0.574037	0.00628437	0.778625	0.0417196	0.00442514	4.08112e-05	0.0706797	0	1.94485	4.08893	1.58906	0.610931	2.11053	0.5189	1.47694	2.22639	3.76351	1.29903
369	CUST_10058_PI	WGtarget	AGAP011463-RA	Unknown	0.172436	0.0902423	0.0538764	0.0184522	-0.0821935	-0.118559	-0.153984	-0.0363659	-0.0717901	-0.0354242	0.000455854	0.0594024	0.254455	0.677731	0.0658265	0.0146017	0.0019059	0.426468	0.126063	0.434573	0	2.97329	1.35759	0.871299	0.560378	1.32295	1.82995	2.50377	0.704223	1.10505	0.698271
370	CUST_10059_PI	WGtarget	AGAP011464-RA	Unknown	-0.303542	0.00555638	-0.127719	0.0178725	0.309099	0.175823	0.321415	-0.133276	0.0123161	0.145592	0.00171651	0.951764	0.17519	0.841694	0.00139761	0.0630381	0.00121332	0.154545	0.892909	0.11904	0	2.53839	0.46113	0.994626	0.496086	2.6055	1.33752	2.6524	1.03663	0.479235	1.1243
371	CUST_1006_PI4	WGtarget	AGAP005561-RA	Unknown	-0.045867	-0.360222	-0.49927	-0.424119	-0.314355	-0.453403	-0.378252	-0.139048	-0.0638967	0.0751512	0.576255	0.000158824	2.26071e-06	1.93932e-05	0.000821572	1.22022e-05	0.000106498	0.120965	0.460605	0.394634	0	0.609758	3.31753	4.67573	4.00442	2.7794	4.15397	3.45005	1.11898	0.67973	0.728715
372	CUST_10060_PI	WGtarget	AGAP011465-RA	Unknown	-0.288884	0.795938	0.431388	0.299138	1.08482	0.720272	0.588022	-0.364551	-0.496801	-0.13225	0.0930737	0.000112175	0.0220867	0.0850497	2.05661e-07	0.000222862	0.00158269	0.0378632	0.00688162	0.431397	0	1.20667	3.43298	1.69087	1.23713	5.37079	3.20586	2.56471	1.50941	2.08058	0.700572
373	CUST_10061_PI	WGtarget	AGAP011466-RA	Unknown	0.0500296	0.270058	0.303372	0.288231	0.220029	0.253343	0.238201	0.0333142	0.0181724	-0.0151419	0.50581	0.00163038	0.000528413	0.000626378	0.00418506	0.00185836	0.00271978	0.655475	0.80676	0.837884	0	0.650459	2.55525	2.92404	2.86858	2.24465	2.51223	2.38704	0.570499	0.508576	0.49738
374	CUST_10062_PI	WGtarget	AGAP011467-RA	Unknown	0.0538849	0.167656	0.216641	0.0511746	0.113771	0.162756	-0.00271036	0.0489845	-0.116481	-0.165466	0.495414	0.0438204	0.0124013	0.525007	0.169405	0.0576972	0.973435	0.562639	0.167012	0.0576964	1	0.656913	1.46046	1.88424	0.638864	1.00571	1.36725	0.45485	0.617135	1.01047	1.36725
375	CUST_10063_PI	WGtarget	AGAP011468-RA	Unknown	0.0638057	0.183287	0.172312	0.0306378	0.119482	0.108506	-0.0331679	-0.0109757	-0.152649	-0.141674	0.255306	0.00280008	0.00536499	0.588581	0.0445537	0.0714615	0.564012	0.853474	0.0134013	0.0229648	1	0.870198	2.37764	2.16282	0.603269	1.45494	1.29526	0.616392	0.492114	1.85859	1.67772
376	CUST_10064_PI	WGtarget	AGAP011469-RA	Unknown	0.106869	0.155647	0.193187	0.0351471	0.0487781	0.0863183	-0.0717219	0.0375402	-0.1205	-0.15804	0.0219116	0.00254678	0.00036359	0.437796	0.282962	0.0819795	0.141021	0.430038	0.0177806	0.00201863	1	1.69361	2.40862	3.04593	0.695829	0.836408	1.24953	1.06714	0.70158	1.76374	2.48511
377	CUST_10065_PI	WGtarget	AGAP011470-RA	Unknown	0.0449922	0.367676	0.0659874	-0.0663291	0.322684	0.0209952	-0.111321	-0.301688	-0.434005	-0.132317	0.599711	0.00021181	0.457155	0.447425	0.000812357	0.812708	0.206055	0.00216454	3.13092e-05	0.148836	0	0.597689	3.2227	0.682209	0.689004	2.78309	0.506441	0.941101	2.4623	3.84872	1.04921
378	CUST_10066_PI	WGtarget	AGAP011471-RA	Unknown	0.208553	-0.111	0.0218507	-0.00320109	-0.319553	-0.186703	-0.211754	0.13285	0.107799	-0.0250518	0.0286652	0.248122	0.818624	0.972278	0.00105252	0.0500486	0.0252285	0.157501	0.246093	0.784737	0	1.60365	0.879755	0.50429	0.455165	2.69902	1.41552	1.64649	1.03028	0.882404	0.516636
379	CUST_10067_PI	WGtarget	AGAP011472-RA	Unknown	0.303072	-0.313552	-0.201133	-0.191583	-0.616623	-0.504205	-0.494654	0.112418	0.121969	0.00955069	0.00971579	0.00882707	0.0850142	0.0949409	5.59626e-06	0.000116605	0.000114297	0.335393	0.287216	0.934063	0	1.96586	1.99771	1.23726	1.20005	4.39903	3.4203	3.42658	0.780923	0.831504	0.46643
380	CUST_10068_PI	WGtarget	AGAP011473-RA	Unknown	-0.0637825	-0.340562	-0.216484	-0.109129	-0.276779	-0.152702	-0.0453469	0.124078	0.231433	0.107355	0.54345	0.00318648	0.054225	0.310583	0.0153637	0.173374	0.675582	0.2737	0.0429414	0.34227	0	0.628078	2.33426	1.38826	0.805871	1.81247	0.998092	0.561336	0.847296	1.46735	0.774478
381	CUST_10069_PI	WGtarget	AGAP011474-RA	Unknown	0.19204	-0.0867655	-0.0670166	0.0885904	-0.278806	-0.259057	-0.10345	0.0197489	0.175356	0.155607	0.00196422	0.14081	0.261068	0.133355	4.8542e-05	0.000154541	0.086076	0.745578	0.00615444	0.0153396	0	2.49385	1.06767	0.862874	1.08619	3.70632	3.32659	1.23297	0.531718	2.11722	1.81296
382	CUST_1007_PI4	WGtarget	AGAP005562-RA	Unknown	-0.0510358	-0.222808	-0.281708	-0.123471	-0.171772	-0.230672	-0.0724355	-0.0589	0.0993366	0.158237	0.446037	0.00359208	0.000409724	0.0741706	0.0106641	0.00176561	0.280741	0.379484	0.147988	0.0222153	0	0.689961	2.29506	3.00702	1.28283	1.93466	2.5292	0.839002	0.741277	1.05106	1.68898
383	CUST_10070_PI	WGtarget	AGAP011475-RA	Unknown	0.0970807	0.175654	0.182578	0.0232059	0.0785731	0.0854977	-0.0738748	0.00692465	-0.152448	-0.159373	0.44622	0.181638	0.168427	0.856656	0.534947	0.50893	0.559508	0.957932	0.241613	0.229199	1	0.689839	0.982352	1.00768	0.49104	0.633068	0.648614	0.618891	0.459301	0.888331	0.905614
384	CUST_10071_PI	WGtarget	AGAP011476-RA	Unknown	0.183611	-0.499751	-0.0439177	0.402174	-0.683362	-0.227528	0.218563	0.455834	0.901925	0.446091	0.270307	0.00560895	0.796002	0.0218659	0.000276773	0.186321	0.194604	0.0125843	9.72162e-06	0.0141474	0	0.851453	2.148	0.512598	1.69429	3.13511	0.973756	0.9596	1.87934	4.22552	1.8405
385	CUST_10072_PI	WGtarget	AGAP011477-RA	Unknown	0.209371	0.653424	-0.454336	-0.672654	0.444053	-0.663707	-0.882025	-1.10776	-1.32608	-0.218318	0.375906	0.0101163	0.0706551	0.00838057	0.0755404	0.0114659	0.00102158	0.00012722	8.93191e-06	0.388748	0	0.744329	1.95251	1.29914	2.01502	1.27671	1.91011	2.70861	3.39054	4.25267	0.733454
386	CUST_10073_PI	WGtarget	AGAP011478-RA	Unknown	0.0742721	-0.299364	-0.592418	0.114718	-0.373636	-0.66669	0.0404462	-0.293053	0.414082	0.707136	0.632861	0.0667824	0.000814514	0.467424	0.0207785	0.000198146	0.792769	0.0753232	0.0126288	0.000116688	0	0.581164	1.31816	2.78222	0.675055	1.71165	3.2445	0.513749	1.27768	1.87817	3.42001
387	CUST_10074_PI	WGtarget	AGAP011479-RA	Unknown	-0.0864206	0.372376	-0.0628298	-0.290722	0.458797	0.0235908	-0.204302	-0.435206	-0.663099	-0.227892	0.476002	0.00497288	0.611541	0.0230135	0.0004764	0.843853	0.0892965	0.00121299	5.31559e-06	0.0685762	0	0.669459	2.18786	0.591773	1.67712	2.95856	0.495419	1.22059	2.65247	4.41576	1.30918
388	CUST_10075_PI	WGtarget	AGAP011480-RA	Unknown	0.0172832	0.12302	0.18495	0.044658	0.105737	0.167666	0.0273748	0.0619293	-0.0783623	-0.140292	0.700167	0.0162474	0.000718649	0.328972	0.024146	0.00174686	0.574058	0.197342	0.117928	0.00522171	1	0.550441	1.7938	2.82337	0.787206	1.66096	2.53286	0.610923	0.955023	1.12747	2.17175
389	CUST_10076_PI	WGtarget	AGAP011481-RA	Unknown	0.120314	0.824508	0.491652	-0.00429297	0.704194	0.371338	-0.124607	-0.332856	-0.828801	-0.495945	0.273548	9.83895e-08	0.000275554	0.968973	6.721e-07	0.00453194	0.305364	0.00804782	1.71286e-07	0.000184107	0	0.847489	5.5561	3.13655	0.456078	5.04058	2.21843	0.811485	2.02847	5.42358	3.26889
390	CUST_10077_PI	WGtarget	AGAP011482-RA	Unknown	0.060332	-0.269943	-0.137143	-0.0299543	-0.330275	-0.197475	-0.0902862	0.132801	0.239989	0.107188	0.438179	0.00205638	0.10185	0.70425	0.000265119	0.0232766	0.274292	0.118694	0.00681233	0.202912	1	0.69555	2.47896	1.17678	0.548541	3.14912	1.67343	0.846628	1.12526	2.08388	0.946099
391	CUST_10078_PI	WGtarget	AGAP011483-RA	Unknown	-0.000757753	-0.276386	-0.144695	0.0320222	-0.275629	-0.143937	0.0327799	0.131691	0.308408	0.176717	0.989453	5.64855e-05	0.0204596	0.582743	4.40293e-05	0.0205757	0.573097	0.0349258	1.31827e-05	0.00581273	0	0.450405	3.65767	1.71673	0.606278	3.73848	1.71487	0.611429	1.53669	4.12858	2.13625
392	CUST_10079_PI	WGtarget	AGAP011484-RB	Unknown	-0.426918	-0.0207376	-0.317306	0.178954	0.406181	0.109612	0.605872	-0.296568	0.199691	0.496259	0.000190226	0.840293	0.00496698	0.088174	0.000475816	0.307986	2.79467e-06	0.00963039	0.0684994	7.07947e-05	0	3.258	0.496577	2.18823	1.22479	2.95896	0.808603	4.61311	1.96888	1.30959	3.58386
393	CUST_1008_PI4	WGtarget	AGAP005563-RA	Unknown	0.274937	-0.968206	-0.2176	0.501252	-1.24314	-0.492538	0.226314	0.750605	1.46946	0.718852	0.287654	0.000843084	0.408124	0.0604094	2.20089e-05	0.0587981	0.362578	0.0064018	2.41928e-06	0.00838934	0	0.830988	2.77068	0.718091	1.3519	3.96418	1.36101	0.755739	2.10436	4.65535	2.01475
394	CUST_10080_PI	WGtarget	AGAP011484-RA	Unknown	-0.442846	-0.0640469	-0.379092	0.160124	0.378799	0.0637537	0.60297	-0.315045	0.224171	0.539216	0.000286613	0.563462	0.00209116	0.152679	0.00189654	0.578532	8.98526e-06	0.0104253	0.0576597	6.19451e-05	0	3.12402	0.616672	2.47352	1.04073	2.50529	0.608556	4.25075	1.94237	1.36746	3.62781
395	CUST_10081_PI	WGtarget	AGAP011485-RA	Unknown	0.0804553	-0.0898987	-0.1075	-0.0317197	-0.170354	-0.187955	-0.112175	-0.0176014	0.058179	0.0757804	0.0910842	0.0656303	0.030774	0.501477	0.000884645	0.000400766	0.0208127	0.71451	0.222713	0.121589	0	1.21401	1.32397	1.58006	0.653142	2.75548	3.01395	1.71106	0.544353	0.915194	1.11726
396	CUST_10082_PI	WGtarget	AGAP011486-RA	Unknown	0.0840164	0.0937234	0.129101	0.00614958	0.00970695	0.0450847	-0.0778668	0.0353778	-0.0875738	-0.122952	0.0857192	0.0659478	0.0153029	0.899016	0.843361	0.381595	0.130145	0.491519	0.0947328	0.0216438	1	1.23439	1.32237	1.81365	0.477371	0.495555	0.739518	1.0944	0.659417	1.2008	1.69755
397	CUST_10083_PI	WGtarget	AGAP011487-RA	Unknown	0.104948	0.155638	0.170043	0.057819	0.0506902	0.0650956	-0.0471288	0.0144054	-0.097819	-0.112224	0.0229811	0.00178906	0.000839466	0.20127	0.252966	0.158868	0.29483	0.752932	0.0378304	0.0190062	1	1.6775	2.52473	2.77199	0.948756	0.873309	1.02725	0.822979	0.528785	1.50964	1.74142
398	CUST_10084_PI	WGtarget	AGAP011488-RA	Unknown	-0.204879	-0.664408	-0.35376	-0.132912	-0.459529	-0.14888	0.0719674	0.310649	0.531497	0.220848	0.0772915	3.02268e-06	0.00517334	0.252746	0.00044311	0.218695	0.540618	0.0149896	0.000108938	0.0756864	0	1.26907	4.58919	2.17481	0.873608	2.98225	0.921226	0.629821	1.82091	3.44271	1.27606
399	CUST_10085_PI	WGtarget	AGAP011489-RA	Unknown	0.0661484	0.299967	0.197667	0.0871294	0.233819	0.131519	0.0209809	-0.1023	-0.212838	-0.110538	0.289236	4.80798e-05	0.00386121	0.170512	0.000562173	0.0410983	0.729599	0.113169	0.00167954	0.0868466	0	0.829243	3.70952	2.27118	1.00354	2.9035	1.48176	0.538129	1.14129	2.5455	1.22988
400	CUST_10086_PI	WGtarget	AGAP011490-RA	Unknown	0.120376	0.383072	0.264028	-0.013252	0.262697	0.143652	-0.133628	-0.119044	-0.396324	-0.27728	0.118379	7.54722e-05	0.00400468	0.862202	0.00177246	0.105996	0.130874	0.153948	8.16384e-05	0.00163391	1	1.12618	3.56304	2.25938	0.489226	2.52784	1.16342	1.09246	1.03799	3.53673	2.55459
401	CUST_10087_PI	WGtarget	AGAP011491-RA	Unknown	0.165291	0.158634	0.147306	0.164189	-0.00665675	-0.0179841	-0.00110201	-0.0113274	0.00555474	0.0168821	0.00126481	0.0021989	0.00433099	0.00152643	0.886336	0.705704	0.981119	0.815118	0.906792	0.726788	0	2.63863	2.45732	2.23337	2.57637	0.481261	0.547953	0.452682	0.505602	0.47493	0.539299
402	CUST_10088_PI	WGtarget	AGAP011492-RA	Unknown	-0.0795055	-0.170277	-0.107161	-0.0571064	-0.0907713	-0.027655	0.0223991	0.0631163	0.11317	0.0500541	0.485522	0.14912	0.36227	0.620346	0.426118	0.811417	0.843483	0.593493	0.331462	0.670751	0	0.6633	1.04859	0.756032	0.587277	0.704474	0.506891	0.495528	0.600746	0.784744	0.56349
403	CUST_10089_PI	WGtarget	AGAP011493-RA	Unknown	0.394934	0.539148	0.230397	-0.151178	0.144214	-0.164538	-0.546113	-0.308751	-0.690326	-0.381575	0.00197766	9.01238e-05	0.0640804	0.208929	0.229705	0.180837	7.22539e-05	0.0172819	3.39339e-06	0.0040172	0	2.49167	3.505	1.33192	0.93642	0.904885	0.983887	3.57755	1.7733	4.5533	2.25837
404	CUST_1009_PI4	WGtarget	AGAP005563-RB	Unknown	0.288322	-0.901006	-0.251843	0.463325	-1.18933	-0.540165	0.175003	0.649163	1.36433	0.715168	0.242335	0.00104866	0.315673	0.0676461	1.98739e-05	0.0307757	0.457382	0.0120946	3.45827e-06	0.00603524	0	0.887406	2.7003	0.800542	1.31383	3.99667	1.58005	0.68205	1.89252	4.54836	2.1237
405	CUST_10090_PI	WGtarget	AGAP011494-RA	Unknown	0.172622	0.110181	0.128662	0.128286	-0.0624418	-0.0439602	-0.0443359	0.0184816	0.0181059	-0.000375704	0.0147534	0.114808	0.0717268	0.067862	0.365607	0.530882	0.519111	0.795059	0.795328	0.995778	0	1.82632	1.13651	1.29399	1.31272	0.753065	0.635414	0.642447	0.51291	0.5128	0.448645
406	CUST_10091_PI	WGtarget	AGAP011495-RA	Unknown	0.0611605	0.0330575	0.10499	0.0539624	-0.028103	0.0438292	-0.00719807	0.0719322	0.0209049	-0.0510273	0.193252	0.484933	0.0360307	0.258201	0.558324	0.37252	0.88049	0.154626	0.668375	0.308224	1	0.961824	0.663667	1.52624	0.866485	0.619533	0.747221	0.483213	1.03648	0.564519	0.808352
407	CUST_10092_PI	WGtarget	AGAP011496-RA	Unknown	0.177663	-0.269329	0.0241949	0.0812311	-0.446992	-0.153468	-0.0964319	0.293524	0.35056	0.0570362	0.0215774	0.00119275	0.753231	0.284079	2.2427e-06	0.0570253	0.214424	0.000822345	9.70717e-05	0.472038	0	1.69863	2.6579	0.528671	0.835074	4.67811	1.37131	0.927775	2.77907	3.48057	0.672069
408	CUST_10093_PI	WGtarget	AGAP011497-RA	Unknown	-0.360422	-0.416419	-0.330389	-0.130338	-0.0559969	0.0300331	0.230084	0.08603	0.286081	0.200051	0.000110784	5.05412e-05	0.000883324	0.120531	0.500795	0.742236	0.016126	0.331116	0.00371612	0.0269435	0	3.43697	3.69325	2.75597	1.1202	0.653526	0.533071	1.79639	0.785101	2.28388	1.62419
409	CUST_10094_PI	WGtarget	AGAP011498-RA	Unknown	-0.0156016	0.432277	0.141759	-0.148447	0.447879	0.157361	-0.132845	-0.290518	-0.580724	-0.290206	0.867005	8.5085e-05	0.14703	0.124014	4.35427e-05	0.107426	0.162638	0.00539276	1.21094e-06	0.00531452	0	0.487653	3.52334	1.05326	1.11061	3.74207	1.15891	1.01941	2.16108	4.86887	2.16604
410	CUST_10095_PI	WGtarget	AGAP011499-RA	Unknown	0.0904678	0.276947	0.230362	0.101145	0.18648	0.139894	0.0106777	-0.0465852	-0.175802	-0.129217	0.0988739	6.84416e-05	0.000648273	0.0690996	0.00139474	0.0272109	0.860657	0.415212	0.0071436	0.0265463	1	1.18666	3.59507	2.85724	1.30675	2.60616	1.62087	0.48976	0.712812	2.06826	1.62927
411	CUST_10096_PI	WGtarget	AGAP011500-RA	Unknown	-0.0362885	0.362798	0.195177	-0.0738372	0.399086	0.231466	-0.0375487	-0.167621	-0.436635	-0.269014	0.642651	8.42298e-05	0.0200646	0.353091	1.22086e-05	0.00552304	0.621921	0.0414117	4.23097e-06	0.0018113	0	0.57656	3.52664	1.72331	0.764469	4.15384	2.15319	0.586509	1.47931	4.48801	2.52084
412	CUST_10097_PI	WGtarget	AGAP011501-RA	Unknown	0.18935	0.356829	-0.194524	-0.365777	0.167479	-0.383875	-0.555127	-0.551353	-0.722606	-0.171253	0.294123	0.0718342	0.322006	0.0507969	0.351441	0.0550448	0.00685439	0.00626258	0.000792728	0.360957	1	0.823752	1.29346	0.794117	1.41051	0.76603	1.38318	2.08183	2.11165	2.79098	0.757183
413	CUST_10098_PI	WGtarget	AGAP011502-RA	Unknown	0.127982	-0.112077	0.0278747	0.0835453	-0.240059	-0.100107	-0.0444367	0.139952	0.195623	0.0556706	0.0460649	0.0957664	0.673584	0.188391	0.000430096	0.128957	0.487628	0.0350688	0.00488096	0.381591	0	1.44368	1.19724	0.562231	0.970122	2.99177	1.09753	0.661915	1.53532	2.19417	0.739518
414	CUST_10099_PI	WGtarget	AGAP011503-RA	Unknown	-0.323574	-1.25255	-0.752355	0.234604	-0.928976	-0.428781	0.558178	0.500195	1.48715	0.986959	0.0626251	5.24875e-08	0.000141825	0.175392	4.2486e-06	0.0158413	0.00195211	0.00648588	1.08746e-09	2.89684e-06	0	1.33962	5.70826	3.35521	0.994261	4.48677	1.80224	2.49598	2.10022	6.42212	4.60277
415	CUST_101_PI42	WGtarget	AGAP004758-RC	Unknown	0.297371	-0.102982	-0.220055	-0.0511252	-0.400353	-0.517426	-0.348496	-0.117073	0.0518572	0.16893	0.00291711	0.290721	0.0307332	0.584523	0.000152974	9.9941e-06	0.00100092	0.232024	0.594019	0.0867441	0	2.36383	0.82765	1.58049	0.605358	3.3301	4.21784	2.71515	0.901584	0.600471	1.23028
416	CUST_1010_PI4	WGtarget	AGAP005563-RC	Unknown	0.293662	-0.93723	-0.182127	0.514675	-1.23089	-0.475789	0.221013	0.755102	1.45191	0.696803	0.246148	0.000926466	0.477874	0.0492099	1.79974e-05	0.0612834	0.362305	0.00512021	1.98892e-06	0.00879304	0	0.882351	2.74044	0.668294	1.42118	4.02842	1.34682	0.755994	2.17816	4.71432	1.99898
417	CUST_10100_PI	WGtarget	AGAP011504-RA	Unknown	0.0829322	-0.317132	-0.243795	-0.104452	-0.400065	-0.326728	-0.187384	0.0733369	0.212681	0.139344	0.30989	0.000864238	0.00892437	0.210649	4.17928e-05	0.000914435	0.0402678	0.404361	0.0224298	0.115798	0	0.806623	2.76297	1.99412	0.933788	3.75589	2.74486	1.48871	0.721076	1.68576	1.13359
418	CUST_10101_PI	WGtarget	AGAP011505-RA	Unknown	0.189198	-0.417727	-0.336028	0.113051	-0.606925	-0.525226	-0.0761469	0.0816988	0.530778	0.449079	0.129272	0.00214629	0.0114411	0.363919	2.18043e-05	0.000183019	0.528456	0.515891	0.000156225	0.00111726	1	1.09674	2.46512	1.91078	0.754561	3.96715	3.27072	0.636854	0.644364	3.32318	2.67957
419	CUST_10102_PI	WGtarget	AGAP011506-RA	Unknown	0.0695173	0.134527	0.176053	0.0429069	0.06501	0.106535	-0.0266103	0.0415254	-0.0916203	-0.133146	0.140681	0.0100273	0.00140595	0.365151	0.178873	0.043849	0.598184	0.409009	0.0798534	0.0112858	1	1.068	1.9554	2.6035	0.753442	0.987547	1.46023	0.598431	0.717404	1.25828	1.91551
420	CUST_10103_PI	WGtarget	AGAP011507-RA	Unknown	0.468445	-0.602157	-0.653045	0.4178	-1.0706	-1.12149	-0.0506456	-0.0508878	1.01996	1.07084	0.0276321	0.00672863	0.00385135	0.0503099	1.12461e-05	7.78572e-06	0.802772	0.809339	2.89589e-05	1.8738e-05	0	1.61581	2.088	2.27195	1.41379	4.1794	4.29614	0.510041	0.507614	3.87404	4.01522
421	CUST_10104_PI	WGtarget	AGAP011508-RA	Unknown	0.0318516	-0.189421	-0.00788045	-0.0342247	-0.221273	-0.039732	-0.0660763	0.181541	0.155196	-0.0263443	0.629901	0.0100046	0.909795	0.608517	0.00173143	0.558672	0.325878	0.0112826	0.0281809	0.694638	1	0.582539	1.95619	0.473945	0.593308	2.53552	0.619371	0.79024	1.91561	1.60948	0.552924
422	CUST_10105_PI	WGtarget	AGAP011509-RA	Unknown	0.546791	0.595083	0.742479	0.772291	0.0482919	0.195688	0.2255	0.147396	0.177208	0.029812	0.00961266	0.00613572	0.00100179	0.000585665	0.806866	0.336061	0.258921	0.475018	0.381668	0.884204	1	1.96948	2.1182	2.7149	2.8899	0.50854	0.780256	0.865577	0.670059	0.739471	0.481963
423	CUST_10106_PI	WGtarget	AGAP011511-RA	Unknown	-0.0728152	0.161875	0.14529	0.0307186	0.23469	0.218105	0.103534	-0.0165846	-0.131156	-0.114572	0.0945155	0.000778642	0.00218287	0.476107	3.8629e-06	1.59379e-05	0.0175275	0.700665	0.00397884	0.01176	1	1.20155	2.79711	2.45956	0.66939	4.51494	4.06792	1.76851	0.5502	2.26158	1.90193
424	CUST_10107_PI	WGtarget	AGAP011512-RA	Unknown	0.0540722	0.254405	0.156169	0.0660858	0.200332	0.102097	0.0120136	-0.0982354	-0.188319	-0.0900833	0.346081	0.000132591	0.0125225	0.25968	0.00179143	0.0956704	0.837567	0.113998	0.00352534	0.145556	1	0.770954	3.37666	1.88101	0.86461	2.52432	1.19758	0.49749	1.13887	2.30122	1.05672
425	CUST_10108_PI	WGtarget	AGAP011513-RA	Unknown	0.0437979	0.113076	0.135126	-0.0162907	0.0692783	0.0913283	-0.0600886	0.0220499	-0.129367	-0.151417	0.473567	0.0760247	0.0397169	0.792833	0.275851	0.16176	0.343347	0.735449	0.051001	0.0264233	1	0.671003	1.27452	1.49338	0.513739	0.844737	1.02125	0.773522	0.535744	1.40913	1.63085
426	CUST_10109_PI	WGtarget	AGAP011514-RA	Unknown	-0.475534	0.0175565	-0.0140228	0.410081	0.49309	0.461511	0.885615	-0.0315793	0.392524	0.424104	0.000188851	0.877645	0.902016	0.0010051	6.85215e-05	0.000201445	4.03157e-09	0.776263	0.0010759	0.000588952	0	3.26044	0.48411	0.476474	2.71387	3.59469	3.2392	6.22708	0.519818	2.69183	2.88812
427	CUST_1011_PI4	WGtarget	AGAP005807-RA	Unknown	-0.377691	0.35944	-0.121949	-0.651962	0.737131	0.255742	-0.274272	-0.481389	-1.0114	-0.530014	0.0863302	0.107715	0.585049	0.00546686	0.00229118	0.263175	0.22223	0.0435497	0.000102068	0.0273766	0	1.23198	1.15799	0.60511	2.15667	2.44328	0.860278	0.91595	1.46251	3.46427	1.61885
428	CUST_10110_PI	WGtarget	AGAP011515-RA	Unknown	-0.665595	1.46562	0.0707473	-0.148229	2.13121	0.736342	0.517366	-1.39487	-1.61385	-0.218977	0.0625733	0.000256686	0.841732	0.672346	6.43181e-07	0.0395053	0.132046	0.000402095	5.5181e-05	0.53158	0	1.33988	3.1597	0.496077	0.562784	5.053	1.49519	1.08954	3.01286	3.66518	0.634985
429	CUST_10111_PI	WGtarget	AGAP011516-RA	Unknown	-0.491827	0.0572206	-0.113408	0.0164927	0.549048	0.378419	0.50832	-0.170629	-0.040728	0.129901	1.58662e-05	0.560742	0.255017	0.864221	2.20544e-06	0.000456255	8.31898e-06	0.0880598	0.671674	0.18703	0	4.06935	0.618221	0.870573	0.488556	4.68385	2.97308	4.2753	1.22525	0.563086	0.972562
430	CUST_10112_PI	WGtarget	AGAP011517-RA	Unknown	-0.00134855	0.0718878	0.114677	0.0370832	0.0732363	0.116025	0.0384317	0.0427889	-0.0348046	-0.0775935	0.981161	0.222971	0.0604203	0.524742	0.216711	0.0597134	0.512641	0.482664	0.560008	0.206958	1	0.452671	0.914816	1.35186	0.639034	0.924284	1.35583	0.64634	0.665112	0.618636	0.939652
431	CUST_10113_PI	WGtarget	AGAP011518-RA	Unknown	-0.585808	0.248487	0.188918	-0.0132034	0.834295	0.774726	0.572604	-0.0595692	-0.261691	-0.202121	0.00454013	0.209856	0.343284	0.945882	0.000169117	0.000486738	0.0059509	0.767838	0.192395	0.319385	0	2.21787	0.934996	0.773566	0.462935	3.29654	2.95138	2.12836	0.522967	0.963317	0.796768
432	CUST_10114_PI	WGtarget	AGAP011519-RA	Unknown	0.231295	0.106635	0.0364061	-0.0554831	-0.12466	-0.194889	-0.286778	-0.0702285	-0.162118	-0.0918893	0.00125185	0.116008	0.588337	0.403619	0.0659475	0.00667479	0.000141883	0.308407	0.0211209	0.184425	0	2.64212	1.13295	0.603392	0.721669	1.32237	2.09079	3.35515	0.808167	1.70597	0.977182
433	CUST_10115_PI	WGtarget	AGAP011520-RA	Unknown	0.0730057	0.124369	0.118717	0.0209607	0.0513633	0.045711	-0.052045	-0.00565233	-0.103408	-0.097756	0.206997	0.0414638	0.0553979	0.718502	0.386409	0.454414	0.387071	0.926488	0.0966625	0.11777	1	0.939587	1.47888	1.38107	0.542704	0.735419	0.684128	0.734886	0.468744	1.19414	1.12792
434	CUST_10116_PI	WGtarget	AGAP011521-RA	Unknown	-0.0144391	0.179371	-0.0123556	0.0327197	0.19381	0.00208356	0.0471588	-0.191727	-0.146651	0.0450752	0.781943	0.00234514	0.819764	0.535598	0.000562502	0.96817	0.361122	0.000978408	0.00830923	0.390924	0	0.517689	2.43571	0.50387	0.632668	2.90334	0.45631	0.757041	2.72269	2.01798	0.731642
435	CUST_10117_PI	WGtarget	AGAP011522-RA	Unknown	0.0349538	-0.904067	-0.422528	-0.082822	-0.93902	-0.457482	-0.117776	0.481538	0.821245	0.339706	0.78412	1.96524e-07	0.00402392	0.524812	7.60946e-08	0.00236689	0.39018	0.00143343	1.78258e-06	0.0181758	0	0.516858	5.38286	2.25783	0.639003	5.62249	2.4327	0.732248	2.59701	4.74805	1.75626
436	CUST_10118_PI	WGtarget	AGAP011523-RA	Unknown	0.0121947	0.112136	0.0507798	0.0396403	0.0999412	0.0385851	0.0274456	-0.0613561	-0.0724956	-0.0111395	0.791424	0.0230369	0.286331	0.397721	0.0323538	0.402328	0.54132	0.195066	0.120215	0.810443	1	0.514234	1.67683	0.832501	0.726187	1.56314	0.72269	0.629388	0.958854	1.12105	0.507218
437	CUST_10119_PI	WGtarget	AGAP011524-RA	Unknown	0.0167044	0.267764	0.253023	-0.0563397	0.251059	0.236319	-0.0730441	-0.0147406	-0.324103	-0.309363	0.819071	0.0025098	0.00458812	0.44777	0.00194191	0.00886801	0.392164	0.852843	0.000622438	0.000393681	0	0.504117	2.41354	2.21451	0.688762	2.49768	1.99627	0.730687	0.492312	2.87052	3.0198
438	CUST_1012_PI4	WGtarget	AGAP005807-RC	Unknown	-0.385752	0.279523	-0.135871	-0.627478	0.665275	0.249882	-0.241725	-0.415393	-0.907	-0.491607	0.081864	0.209433	0.545576	0.0075275	0.00547437	0.276809	0.283385	0.0804956	0.000385484	0.0406563	0	1.24997	0.935652	0.626868	2.05067	2.15617	0.843608	0.835859	1.25564	3.02695	1.4854
439	CUST_10120_PI	WGtarget	AGAP011525-RA	Unknown	0.10265	0.145845	0.186898	0.0509758	0.0431954	0.0842481	-0.051674	0.0410527	-0.0948694	-0.135922	0.0361628	0.00564702	0.000734376	0.290668	0.36816	0.099208	0.297057	0.412588	0.0646744	0.0098398	1	1.52501	2.14575	2.81594	0.827691	0.750857	1.18558	0.82048	0.714719	1.32885	1.9616
440	CUST_10121_PI	WGtarget	AGAP011526-RA	Unknown	0.0382011	0.196287	0.22952	-0.019794	0.158086	0.191319	-0.0579951	0.0332335	-0.216081	-0.249314	0.421581	0.000561561	0.00012018	0.680426	0.0026976	0.00104558	0.273249	0.517652	0.000293461	2.93759e-05	1	0.707884	2.90386	3.40975	0.55922	2.38979	2.70127	0.847854	0.643318	3.11621	3.86962
441	CUST_10122_PI	WGtarget	AGAP011527-RA	Unknown	-0.106314	0.220515	0.247431	-0.0163575	0.326829	0.353745	0.0899565	0.0269165	-0.236872	-0.263789	0.270377	0.0296969	0.0177692	0.866418	0.00236424	0.00138626	0.365377	0.792472	0.0243384	0.0145991	1	0.851361	1.59198	1.76397	0.487845	2.43303	2.60809	0.753259	0.513848	1.65829	1.83
442	CUST_10123_PI	WGtarget	AGAP011528-RA	Unknown	0.049268	0.204137	0.220598	-0.00189081	0.154869	0.17133	-0.0511588	0.0164618	-0.206027	-0.222489	0.321049	0.000376497	0.000197845	0.969898	0.0046465	0.00281144	0.328834	0.755975	0.000486826	0.000210402	1	0.795048	3.03443	3.24509	0.455803	2.21033	2.37628	0.787343	0.527581	2.95134	3.22481
443	CUST_10124_PI	WGtarget	AGAP011529-RA	Unknown	0.0835537	0.194008	0.207774	0.0712714	0.110454	0.12422	-0.0122822	0.0137659	-0.122736	-0.136502	0.141246	0.00227408	0.00136022	0.213081	0.0560204	0.0416107	0.831788	0.814062	0.043672	0.0249098	1	1.06662	2.44583	2.61449	0.929856	1.37731	1.47782	0.499579	0.505969	1.46152	1.65061
444	CUST_10125_PI	WGtarget	AGAP011530-RA	Unknown	-0.258819	0.276869	0.0999834	-0.12789	0.535687	0.358802	0.130929	-0.176885	-0.404759	-0.227874	0.0140365	0.0103342	0.335947	0.213156	1.14865e-05	0.00160453	0.203914	0.101626	0.000481449	0.0374639	0	1.8432	1.94533	0.780368	0.929736	4.17277	2.56012	0.944459	1.17754	2.95517	1.51298
445	CUST_10126_PI	WGtarget	AGAP011531-RA	Unknown	0.151651	0.18091	-0.139829	-0.161664	0.0292585	-0.29148	-0.313315	-0.320738	-0.342573	-0.0218352	0.144709	0.0905058	0.187577	0.124947	0.769499	0.00747683	0.00368905	0.00421475	0.00204596	0.83286	0	1.05872	1.21607	0.971563	1.10806	0.522338	2.05302	2.28638	2.24236	2.48068	0.499169
446	CUST_10127_PI	WGtarget	AGAP011532-RA	Unknown	-0.0305244	-0.0190154	-0.0292207	-0.148511	0.011509	0.00130369	-0.117987	-0.0102053	-0.129496	-0.11929	0.530626	0.709902	0.57586	0.005128	0.817892	0.980333	0.0304106	0.84542	0.0196838	0.0280684	0	0.635552	0.546251	0.609948	2.17766	0.504548	0.452898	1.5842	0.494866	1.72992	1.61076
447	CUST_10128_PI	WGtarget	AGAP011533-RA	Unknown	-0.000438945	-0.328829	-0.180717	0.0588252	-0.32839	-0.180278	0.0592641	0.148112	0.387654	0.239542	0.994722	3.56492e-05	0.0130351	0.386872	4.01864e-05	0.0141125	0.387515	0.0434917	4.84285e-06	0.00192275	0	0.44898	3.80687	1.86778	0.735051	3.7683	1.84129	0.734508	1.46292	4.44456	2.50102
448	CUST_10129_PI	WGtarget	AGAP011534-RA	Unknown	-0.0532306	-0.418973	-0.171429	-0.0482949	-0.365743	-0.118199	0.00493574	0.247544	0.370678	0.123134	0.572796	0.000229223	0.101189	0.614525	0.000691715	0.259808	0.96162	0.0205281	0.00117871	0.227789	0	0.611597	3.19659	1.17909	0.590181	2.83563	0.864451	0.458218	1.71558	2.66174	0.907664
449	CUST_1013_PI4	WGtarget	AGAP005807-RD	Unknown	-0.125616	0.185036	-0.253356	-0.710552	0.310652	-0.127741	-0.584936	-0.438393	-0.895588	-0.457195	0.666322	0.533424	0.404735	0.0223153	0.306168	0.677383	0.0597072	0.166899	0.00631998	0.150011	0	0.565476	0.633908	0.720771	1.68751	0.810608	0.560534	1.35585	1.0107	2.10871	1.04666
450	CUST_10130_PI	WGtarget	AGAP011535-RA	Unknown	0.254219	0.864996	0.17107	-0.224164	0.610777	-0.083149	-0.478383	-0.693926	-1.08916	-0.395234	0.0680628	7.3005e-07	0.229226	0.111744	0.000138791	0.560652	0.00177705	4.36831e-05	2.04316e-08	0.0102396	0	1.31169	5.01811	0.905575	1.14548	3.3619	0.618262	2.52699	3.74082	5.91242	1.9484
451	CUST_10131_PI	WGtarget	AGAP011536-RA	Unknown	0.0651039	-0.0441342	0.157642	0.105658	-0.109238	0.0925381	0.0405546	0.201776	0.149793	-0.0519835	0.248944	0.44236	0.0108952	0.0711833	0.0662021	0.125784	0.48712	0.00203981	0.0162074	0.387852	0	0.87862	0.692599	1.92746	1.29659	1.32105	1.10579	0.662227	2.48159	1.79464	0.734224
452	CUST_10132_PI	WGtarget	AGAP011537-RA	Unknown	0.303277	-0.33854	-0.194995	-0.231406	-0.641817	-0.498271	-0.534683	0.143546	0.107134	-0.0364114	0.120988	0.100903	0.342588	0.238716	0.00223212	0.0197156	0.0118655	0.478566	0.598722	0.855683	0	1.11892	1.18006	0.774196	0.892385	2.45203	1.72933	1.89901	0.667831	0.598175	0.491352
453	CUST_10133_PI	WGtarget	AGAP011538-RA	Unknown	0.0785091	0.181635	0.14195	0.0269827	0.103126	0.0634407	-0.0515264	-0.0396855	-0.154653	-0.114967	0.177381	0.00391587	0.0228771	0.644362	0.0896996	0.297874	0.387284	0.519317	0.0150683	0.0690427	1	0.990338	2.26671	1.67901	0.575753	1.2191	0.819555	0.734712	0.642317	1.81912	1.307
454	CUST_10134_PI	WGtarget	AGAP011539-RA	Unknown	0.0300215	0.176828	0.184817	0.0475395	0.146806	0.154795	0.017518	0.00798884	-0.129288	-0.137277	0.602056	0.00494297	0.00411369	0.41941	0.0187917	0.0154231	0.768185	0.896747	0.0396411	0.0324619	1	0.596467	2.18981	2.25049	0.709527	1.74523	1.81113	0.522848	0.478036	1.49401	1.56199
455	CUST_10135_PI	WGtarget	AGAP011540-RA	Unknown	0.0961058	0.182143	0.140226	0.0337726	0.0860367	0.0441206	-0.0623332	-0.0419162	-0.14837	-0.106454	0.0778632	0.00200333	0.0157677	0.533065	0.124255	0.432073	0.260658	0.462561	0.012053	0.0688942	1	1.26664	2.48762	1.80379	0.634151	1.10999	0.700115	0.863408	0.678423	1.89357	1.30768
456	CUST_10136_PI	WGtarget	AGAP011541-RA	Unknown	0.104217	0.321823	0.309441	0.0707658	0.217606	0.205224	-0.0334512	-0.0123825	-0.251058	-0.238675	0.046654	1.00457e-06	2.14907e-06	0.173723	0.000151555	0.000430065	0.512761	0.813033	3.7061e-05	7.70555e-05	1	1.43936	4.92462	4.69179	0.99739	3.33317	2.99177	0.646281	0.506333	3.79465	3.55629
457	CUST_10137_PI	WGtarget	AGAP011542-RA	Unknown	0.0528595	0.143357	0.154584	0.0304689	0.0904972	0.101725	-0.0223906	0.0112277	-0.112888	-0.124115	0.304891	0.0115671	0.00751702	0.55698	0.0854176	0.0671532	0.673737	0.834209	0.043366	0.0259414	1	0.811973	1.90723	2.05112	0.620325	1.23556	1.31628	0.562168	0.498649	1.46391	1.63708
458	CUST_10138_PI	WGtarget	AGAP011543-RB	Unknown	0.0352936	-0.0640387	0.0607259	0.073815	-0.0993323	0.0254323	0.0385213	0.124765	0.137854	0.0130891	0.608436	0.369442	0.398915	0.294228	0.157034	0.721049	0.582126	0.0906795	0.0600874	0.854835	0	0.593334	0.74978	0.725267	0.823638	1.03128	0.541628	0.606623	1.21544	1.35373	0.49163
459	CUST_10139_PI	WGtarget	AGAP011543-RA	Unknown	-0.362066	-0.0841616	0.279229	-0.278519	0.277905	0.641296	0.0835472	0.363391	-0.194357	-0.557748	0.0055938	0.506333	0.0365737	0.0310461	0.0325951	2.83045e-05	0.513891	0.00872431	0.140821	0.00016507	0	2.14883	0.65016	1.52113	1.57704	1.56053	3.88174	0.645577	2.00156	1.06764	3.30451
460	CUST_1014_PI4	WGtarget	AGAP005565-RA	Unknown	0.142909	0.161462	0.209293	0.117485	0.0185523	0.0663842	-0.0254246	0.0478319	-0.0439769	-0.0918088	0.0043303	0.00181611	0.000152246	0.0183657	0.699644	0.182162	0.597462	0.340576	0.371768	0.0732634	1	2.23341	2.51999	3.33172	1.75296	0.550673	0.981443	0.598804	0.77606	0.74783	1.28679
461	CUST_10140_PI	WGtarget	AGAP011544-RA	Unknown	0.102798	0.175289	0.164074	0.00012651	0.072491	0.0612757	-0.102672	-0.0112153	-0.175163	-0.163948	0.0958284	0.00751309	0.0126054	0.998348	0.239763	0.328526	0.100003	0.859343	0.00812281	0.0140182	1	1.19703	2.05127	1.87877	0.447916	0.890886	0.787641	1.18297	0.490217	2.02538	1.84365
462	CUST_10141_PI	WGtarget	AGAP011545-RA	Unknown	0.0708767	-0.464034	-0.139797	0.175982	-0.53491	-0.210674	0.105105	0.324236	0.640015	0.315779	0.425144	1.5837e-05	0.13566	0.0585783	2.34811e-06	0.0302774	0.255572	0.0017735	1.50348e-07	0.00223652	0	0.705214	4.06994	1.08038	1.3623	4.66385	1.58558	0.869846	2.52766	5.45714	2.45137
463	CUST_10142_PI	WGtarget	AGAP011546-RA	Unknown	0.0813022	0.19578	0.0202065	-0.127223	0.114478	-0.0610958	-0.208526	-0.175574	-0.323004	-0.14743	0.187618	0.00348431	0.747958	0.0468912	0.0729321	0.338148	0.00207445	0.0102552	1.77638e-05	0.0281486	0	0.971504	2.30511	0.530775	1.43756	1.28838	0.778272	2.47622	1.94789	4.03286	1.60979
464	CUST_10143_PI	WGtarget	AGAP011547-RA	Unknown	0.24742	-0.0295913	0.126347	0.1232	-0.277011	-0.121073	-0.12422	0.155938	0.152792	-0.00314676	0.0135175	0.765877	0.212001	0.204499	0.00526801	0.218541	0.200179	0.115172	0.122997	0.973861	0	1.85568	0.52372	0.931523	0.943563	2.16904	0.921483	0.950549	1.13542	1.11341	0.454749
465	CUST_10144_PI	WGtarget	AGAP011548-RA	Unknown	-0.0459783	0.0270706	-0.0881638	-0.0686478	0.0730488	-0.0421855	-0.0226696	-0.115234	-0.0957184	0.019516	0.308844	0.554729	0.0653104	0.139161	0.117938	0.369792	0.621198	0.0207845	0.0475307	0.68078	0	0.807709	0.62159	1.3256	1.07177	1.12745	0.749483	0.586803	1.71157	1.43298	0.55907
466	CUST_10145_PI	WGtarget	AGAP011549-RA	Unknown	0.031676	-0.107402	-0.0454563	0.0178067	-0.139078	-0.0771323	-0.0138693	0.0619455	0.125209	0.063263	0.398072	0.00840974	0.249575	0.639481	0.0010738	0.0592223	0.721605	0.129217	0.0034278	0.120999	0	0.725919	2.01395	0.877747	0.578062	2.69252	1.3586	0.541418	1.09688	2.31033	1.11889
467	CUST_10146_PI	WGtarget	AGAP011551-RA	Unknown	0.203589	-0.424757	-0.216509	-0.0679106	-0.628347	-0.420098	-0.2715	0.208248	0.356847	0.148598	0.0406359	0.000230763	0.0439138	0.487089	5.63979e-07	0.000387384	0.0135761	0.0516679	0.00190083	0.154508	0	1.48554	3.19441	1.45974	0.662248	5.09184	3.02525	1.85424	1.40454	2.50459	1.03671
468	CUST_10147_PI	WGtarget	AGAP011552-RA	Unknown	-0.0543817	-0.0917695	-0.0953564	0.0299004	-0.0373878	-0.0409747	0.0842822	-0.00358686	0.12167	0.125257	0.432823	0.243412	0.227987	0.666656	0.566114	0.580416	0.262989	0.958801	0.11383	0.0751563	0	0.699541	0.885994	0.907391	0.565308	0.615231	0.607572	0.860499	0.459065	1.13933	1.27841
469	CUST_10148_PI	WGtarget	AGAP011553-RA	Unknown	0.055596	0.146331	0.181365	0.0209356	0.0907346	0.125769	-0.0346604	0.0350349	-0.125395	-0.16043	0.290991	0.0119616	0.00288051	0.693323	0.099124	0.0339199	0.538675	0.534717	0.0341801	0.00719004	1	0.827334	1.8962	2.36817	0.553497	1.18584	1.54673	0.630949	0.63319	1.54413	2.06605
470	CUST_10149_PI	WGtarget	AGAP011554-RA	Unknown	0.0128966	0.356926	0.159066	0.0323222	0.34403	0.14617	0.0194255	-0.19786	-0.324604	-0.126744	0.872192	0.000151726	0.0623058	0.690563	0.000140479	0.0793017	0.806677	0.0217124	0.000362369	0.128864	0	0.48587	3.33283	1.34131	0.554732	3.35794	1.26046	0.508604	1.69652	3.04709	1.09772
471	CUST_1015_PI4	WGtarget	AGAP005566-RA	Unknown	0.107106	-0.106089	-0.126828	-0.0853633	-0.213195	-0.233934	-0.192469	-0.0207392	0.0207257	0.0414649	0.0342622	0.0426357	0.0180759	0.0911731	0.000140758	7.28642e-05	0.000565024	0.684632	0.683165	0.416376	0	1.54331	1.46978	1.75819	1.21367	3.3574	3.57482	2.90181	0.557388	0.558061	0.711909
472	CUST_10150_PI	WGtarget	AGAP011555-RA	Unknown	0.0934289	0.24928	0.229614	0.0488052	0.155851	0.136185	-0.0446237	-0.0196659	-0.200475	-0.180809	0.0877789	8.54345e-05	0.000253753	0.369718	0.00640853	0.0185847	0.410814	0.723883	0.000964335	0.00267496	1	1.22627	3.52202	3.16359	0.749542	2.104	1.74893	0.716072	0.54049	2.72711	2.39247
473	CUST_10151_PI	WGtarget	AGAP011556-RA	Unknown	0.0565297	0.279728	0.28117	0.0982771	0.223198	0.224641	0.0417474	0.00144245	-0.181451	-0.182893	0.309379	3.98109e-05	4.84215e-05	0.0877249	0.000456805	0.000767915	0.483304	0.980636	0.00492924	0.00409233	1	0.807142	3.77162	3.70714	1.22646	2.97264	2.80141	0.664707	0.45281	2.19075	2.2523
474	CUST_10152_PI	WGtarget	AGAP011557-RA	Unknown	-0.0992743	0.247637	0.138813	0.0199666	0.346911	0.238087	0.119241	-0.108824	-0.22767	-0.118846	0.0531609	9.48052e-05	0.0177813	0.690906	1.06102e-07	0.000177386	0.0392087	0.0465551	0.000316876	0.0281631	0	1.39499	3.48819	1.76374	0.554569	5.53815	3.28133	1.49775	1.44006	3.0911	1.60968
475	CUST_10153_PI	WGtarget	AGAP011558-RA	Unknown	0.0564096	0.14191	0.20983	0.036024	0.0855005	0.15342	-0.0203856	0.0679194	-0.105886	-0.173805	0.31688	0.0178887	0.00103353	0.527459	0.142475	0.0129622	0.721704	0.257822	0.0770813	0.00620457	1	0.799301	1.76177	2.70506	0.637422	1.06389	1.86966	0.541384	0.86702	1.27003	2.11469
476	CUST_10154_PI	WGtarget	AGAP011559-RA	Unknown	0.206621	0.340374	0.244154	0.0495014	0.133753	0.0375331	-0.15712	-0.0962195	-0.290873	-0.194653	0.0589779	0.00360671	0.0314428	0.645022	0.209494	0.726916	0.142549	0.382046	0.010535	0.0821039	0	1.35995	2.29379	1.5727	0.575439	0.935561	0.539245	1.06371	0.739146	1.93874	1.24903
477	CUST_10155_PI	WGtarget	AGAP011560-RA	Unknown	0.183458	-0.320539	-0.139449	0.231163	-0.503997	-0.322907	0.0477053	0.181091	0.551703	0.370612	0.0955985	0.00630814	0.212797	0.0408017	5.50427e-05	0.00592494	0.656524	0.112059	2.09471e-05	0.0022117	0	1.1978	2.10923	0.930341	1.48426	3.66604	2.12972	0.570034	1.14458	3.97978	2.45518
478	CUST_10156_PI	WGtarget	AGAP011561-RA	Unknown	0.105694	0.0842939	0.124569	0.0550451	-0.0214003	0.0188746	-0.050649	0.0402749	-0.0292487	-0.0695236	0.0110882	0.0460616	0.00530235	0.17505	0.597726	0.655178	0.228904	0.343755	0.489326	0.106155	1	1.92151	1.4437	2.16679	0.994917	0.598671	0.570641	0.906039	0.773147	0.660775	1.16293
479	CUST_10157_PI	WGtarget	AGAP011562-RA	Unknown	0.0356012	-0.172048	-0.0307465	-0.0431478	-0.207649	-0.0663477	-0.0787491	0.141301	0.1289	-0.0124014	0.572219	0.0116472	0.640109	0.502204	0.00319429	0.323331	0.234397	0.0435327	0.0604673	0.853979	1	0.611931	1.90493	0.577766	0.652729	2.33349	0.792791	0.898317	1.46264	1.35161	0.491947
480	CUST_10158_PI	WGtarget	AGAP011563-RA	Unknown	0.101478	0.086759	-0.0421767	-0.0375667	-0.0147189	-0.143655	-0.139045	-0.128936	-0.124326	0.00460999	0.201267	0.285916	0.601704	0.635185	0.845757	0.0733372	0.0766522	0.110409	0.117576	0.953154	0	0.948757	0.832933	0.596646	0.580061	0.494724	1.28649	1.27189	1.1496	1.12847	0.460709
481	CUST_10159_PI	WGtarget	AGAP011564-RA	Unknown	0.0432043	0.148068	0.121061	-0.00646804	0.104864	0.0778564	-0.0496724	-0.0270076	-0.154536	-0.127529	0.417224	0.00979118	0.034638	0.904584	0.0634157	0.170228	0.367728	0.634757	0.00918842	0.0312345	1	0.711238	1.96327	1.53957	0.475638	1.33552	1.00411	0.751204	0.580269	1.98452	1.57496
482	CUST_1016_PI4	WGtarget	AGAP005567-RA	Unknown	0.0591815	0.128277	0.150509	0.0878298	0.069095	0.0913277	0.0286483	0.0222327	-0.0404467	-0.0626794	0.231486	0.0169602	0.00608562	0.0831174	0.152187	0.0733999	0.557613	0.6544	0.416266	0.209354	1	0.902343	1.7795	2.12089	1.24476	1.04182	1.28622	0.619953	0.570955	0.711986	0.935762
483	CUST_10160_PI	WGtarget	AGAP011565-RA	Unknown	0.0599496	0.10333	0.182351	0.0508323	0.0433807	0.122401	-0.00911736	0.0790203	-0.052498	-0.131518	0.164223	0.028413	0.000421674	0.243375	0.323164	0.0133609	0.843857	0.0925323	0.266357	0.0067082	1	1.01615	1.60659	2.99785	0.886044	0.792966	1.85966	0.495419	1.20872	0.856258	2.08909
484	CUST_10161_PI	WGtarget	AGAP011566-RA	Unknown	0.113031	0.212994	0.218539	0.0507581	0.099963	0.105509	-0.0622725	0.00554584	-0.162235	-0.167781	0.0177389	0.000137199	0.000127252	0.274715	0.0384604	0.0440716	0.219889	0.909914	0.00304008	0.00158699	1	1.76457	3.36566	3.39046	0.846098	1.50427	1.45852	0.919422	0.473915	2.34954	2.56377
485	CUST_10162_PI	WGtarget	AGAP011567-RA	Unknown	0.0246547	0.436778	0.108909	-0.120152	0.412123	0.0842544	-0.144807	-0.327869	-0.55693	-0.229061	0.749446	1.04978e-05	0.196548	0.131423	8.24278e-06	0.308014	0.0819746	0.000307498	1.88283e-07	0.00711337	0	0.530207	4.20157	0.956436	1.09111	4.27763	0.808582	1.24955	3.10111	5.3948	2.06959
486	CUST_10163_PI	WGtarget	AGAP011568-RA	Unknown	0.106857	-0.143128	0.047263	0.107229	-0.249985	-0.0595944	0.000371808	0.190391	0.250357	0.0599662	0.0456718	0.0114017	0.388267	0.0486948	5.65231e-05	0.285407	0.994539	0.001723	8.67662e-05	0.282776	0	1.44664	1.91194	0.733872	1.42482	3.65743	0.833509	0.449012	2.53716	3.51695	0.836639
487	CUST_10164_PI	WGtarget	AGAP011569-RA	Unknown	0.640411	0.301863	0.39658	-0.588981	-0.338548	-0.243831	-1.22939	0.0947168	-0.890845	-0.985562	0.000769084	0.0949725	0.0329374	0.00194137	0.0582782	0.178667	1.03647e-07	0.600054	2.41313e-05	6.35892e-06	0	2.80087	1.19993	1.55688	2.49778	1.36398	0.987924	5.54362	0.597512	3.93466	4.35875
488	CUST_10165_PI	WGtarget	AGAP011570-RA	Unknown	0.112522	0.0233114	0.089719	0.128716	-0.0892108	-0.0228032	0.0161936	0.0664076	0.105404	0.0389968	0.0340325	0.659902	0.102012	0.0180122	0.091298	0.670814	0.758673	0.222744	0.0565459	0.467822	1	1.54562	0.568466	1.17625	1.7594	1.21323	0.563468	0.52655	0.915147	1.37412	0.674793
489	CUST_10166_PI	WGtarget	AGAP011571-RA	Unknown	0.0717749	-0.780382	-0.572759	0.311401	-0.852157	-0.644534	0.239626	0.207623	1.09178	0.88416	0.666201	7.27067e-05	0.00218817	0.0728935	1.97261e-05	0.000724026	0.160684	0.239619	5.56161e-07	1.94567e-05	0	0.565531	3.57549	2.45883	1.28855	3.99908	2.82097	1.02352	0.891104	5.09495	4.00343
490	CUST_10167_PI	WGtarget	AGAP011572-RA	Unknown	0.148271	0.365776	0.272707	0.0872187	0.217505	0.124436	-0.0610527	-0.0930689	-0.278558	-0.185489	0.00197764	8.24656e-09	2.02418e-06	0.0576832	3.01943e-05	0.0109413	0.184794	0.0513896	1.35529e-06	0.000339629	0	2.49167	6.09092	4.70922	1.36733	3.86043	1.92599	0.976495	1.40641	4.83378	3.06811
491	CUST_10168_PI	WGtarget	AGAP011573-RA	Unknown	-0.0913427	-0.258525	-0.181418	-0.0039079	-0.167182	-0.0900749	0.0874348	0.0771073	0.254617	0.17751	0.122432	0.0002258	0.00699499	0.947019	0.00838097	0.166028	0.174024	0.223903	0.000393331	0.00732268	0	1.11486	3.20137	2.07511	0.462567	2.01502	1.0124	0.996794	0.91345	3.02004	2.05989
492	CUST_10169_PI	WGtarget	AGAP011574-RA	Unknown	0.119651	-0.306079	-0.205094	-0.16887	-0.42573	-0.324745	-0.288521	0.100984	0.137209	0.0362244	0.307363	0.0145376	0.0926468	0.157742	0.000731334	0.00852387	0.0157859	0.395003	0.240492	0.757901	0	0.809319	1.83142	1.20828	1.02972	2.81739	2.00952	1.80346	0.728402	0.889857	0.526816
493	CUST_1017_PI4	WGtarget	AGAP005567-RB	Unknown	0.0693738	0.121884	0.107412	0.0639364	0.0525106	0.0380382	-0.00543748	-0.0144724	-0.0579481	-0.0434757	0.17129	0.0222219	0.0449065	0.213764	0.308136	0.467245	0.915173	0.784828	0.270131	0.414017	1	1.00204	1.68891	1.45219	0.928791	0.80845	0.675162	0.472237	0.516596	0.851642	0.713682
494	CUST_10170_PI	WGtarget	AGAP011575-RA	Unknown	-0.0326018	0.101487	0.0684915	-0.10018	0.134089	0.101093	-0.0675786	-0.0329957	-0.201668	-0.168672	0.432248	0.0301277	0.136829	0.0219093	0.00211018	0.0266657	0.126722	0.437043	7.29507e-05	0.000340262	0	0.699995	1.58719	1.07756	1.69364	2.4707	1.62773	1.10335	0.696411	3.57443	3.06744
495	CUST_10171_PI	WGtarget	AGAP011576-RA	Unknown	-0.179089	0.19389	0.0116726	-0.115949	0.372979	0.190762	0.0631403	-0.182217	-0.309839	-0.127622	0.0909895	0.105648	0.921848	0.270791	0.00115669	0.126612	0.608351	0.113673	0.0165562	0.248044	0	1.21435	1.16447	0.470119	0.850859	2.66805	1.10361	0.593379	1.13975	1.78755	0.879846
496	CUST_10172_PI	WGtarget	AGAP011578-RA	Unknown	-0.0127885	0.403991	0.191725	-0.0414064	0.416779	0.204514	-0.0286179	-0.212266	-0.445397	-0.233132	0.86844	1.72584e-05	0.0211491	0.597049	6.77595e-06	0.0131284	0.707728	0.0116404	3.26747e-06	0.00595062	0	0.487164	4.04215	1.70547	0.599005	4.33918	1.86548	0.547131	1.90514	4.56463	2.12837
497	CUST_10173_PI	WGtarget	AGAP011579-RA	Unknown	0.0843115	0.145637	0.100083	-0.128863	0.0613256	0.0157714	-0.213174	-0.0455542	-0.2745	-0.228946	0.156513	0.0215494	0.108005	0.0364027	0.295472	0.792983	0.00106726	0.454196	7.79092e-05	0.000653634	1	1.03236	1.69908	1.15703	1.52272	0.822239	0.513695	2.69445	0.684265	3.55249	2.85453
498	CUST_10174_PI	WGtarget	AGAP011580-RA	Unknown	-0.0325515	-0.603106	-0.334061	-0.190318	-0.570555	-0.301509	-0.157767	0.269046	0.412788	0.143742	0.769825	9.98039e-06	0.0067756	0.100813	2.52064e-05	0.0144177	0.174836	0.0298294	0.00128609	0.23121	0	0.522207	4.21819	2.08565	1.18036	3.92027	1.83414	0.995278	1.59049	2.6329	0.902747
499	CUST_10175_PI	WGtarget	AGAP011581-RA	Unknown	0.0854187	-0.391687	-0.288417	0.137374	-0.477106	-0.373836	0.0519549	0.10327	0.529061	0.425791	0.296054	0.000120122	0.00292215	0.100826	1.37831e-06	0.000168182	0.549813	0.222787	1.3825e-06	1.56539e-05	0	0.821595	3.40991	2.36321	1.18031	4.8284	3.29829	0.624301	0.915086	4.82752	4.07366
500	CUST_10176_PI	WGtarget	AGAP011582-RA	Unknown	0.138199	-0.190994	-0.0913529	-0.0157902	-0.329194	-0.229552	-0.15399	0.0996413	0.175204	0.0755627	0.123101	0.0497025	0.338729	0.85864	0.000615071	0.0185667	0.1014	0.277116	0.0671259	0.402947	0	1.11312	1.41785	0.777763	0.490433	2.87424	1.74927	1.17839	0.843237	1.31642	0.722211
501	CUST_10177_PI	WGtarget	AGAP011583-RA	Unknown	0.116803	0.189818	0.22052	0.0918399	0.0730151	0.103717	-0.0249631	0.0307022	-0.0979782	-0.12868	0.158365	0.0285573	0.0129111	0.270817	0.375507	0.220715	0.760458	0.718385	0.245479	0.136954	1	1.02834	1.60492	1.87101	0.850824	0.744674	0.91815	0.525839	0.542751	0.883254	1.07725
502	CUST_10178_PI	WGtarget	AGAP011584-RA	Unknown	-0.0253378	-0.35941	-0.230262	0.00177762	-0.334072	-0.204924	0.0271154	0.129148	0.361187	0.23204	0.756548	0.000163456	0.00961035	0.982819	0.000223513	0.016892	0.733669	0.12719	0.00011109	0.00836997	0	0.527355	3.30781	1.96956	0.452202	3.20489	1.78071	0.536424	1.10217	3.43599	2.01542
503	CUST_10179_PI	WGtarget	AGAP011586-RA	Unknown	0.0676514	-0.0201333	-0.0177483	0.0480426	-0.0877846	-0.0853997	-0.0196088	0.00238495	0.0681759	0.0657909	0.167911	0.682868	0.720673	0.329651	0.0762173	0.0905045	0.684026	0.961984	0.171477	0.193869	0	1.00872	0.558207	0.541793	0.786517	1.27369	1.21607	0.557685	0.458136	1.00171	0.960818
504	CUST_1018_PI4	WGtarget	AGAP005568-RA	Unknown	0.118269	-0.634399	-0.155656	0.112713	-0.752668	-0.273926	-0.00555572	0.478743	0.747112	0.26837	0.35394	3.12982e-05	0.238363	0.383239	1.94829e-06	0.0421271	0.965127	0.00104702	2.94509e-06	0.0492241	0	0.763695	3.84876	0.89283	0.738057	4.72037	1.4738	0.457219	2.70075	4.59769	1.4211
505	CUST_10180_PI	WGtarget	AGAP011587-RA	Unknown	0.237203	0.345911	0.25939	0.0965327	0.108708	0.0221873	-0.14067	-0.0865206	-0.249378	-0.162857	0.00568512	0.000196053	0.00363601	0.239963	0.185851	0.788279	0.0902076	0.307727	0.00490463	0.0599876	0	2.14344	3.24803	2.29116	0.890608	0.974642	0.51531	1.2172	0.808917	2.1924	1.35429
506	CUST_10181_PI	WGtarget	AGAP011588-RA	Unknown	0.0230865	-0.261366	-0.106089	0.00888636	-0.284453	-0.129175	-0.0142002	0.155278	0.270253	0.114975	0.723023	0.000458208	0.122813	0.893012	0.000161102	0.0633006	0.829824	0.0299373	0.00036229	0.100595	1	0.540838	2.97165	1.11388	0.479215	3.31289	1.33613	0.500314	1.58934	3.04714	1.18105
507	CUST_10182_PI	WGtarget	AGAP011589-RA	Unknown	0.00500369	0.259127	0.262743	0.198712	0.254123	0.25774	0.193709	0.00361643	-0.0604146	-0.0640311	0.920094	1.92025e-05	1.54433e-05	0.000437722	9.2214e-06	1.04358e-05	0.000305762	0.941708	0.218044	0.199761	0	0.470676	4.0076	4.07784	2.98608	4.24192	4.20339	3.10298	0.464054	0.922204	0.951188
508	CUST_10183_PI	WGtarget	AGAP011590-RA	Unknown	0.0501447	0.176967	0.195191	-0.0023934	0.126822	0.145047	-0.0525381	0.0182247	-0.17936	-0.197585	0.235713	0.000517327	0.000217237	0.954927	0.00564476	0.0044243	0.269166	0.687879	0.000663128	0.000116788	1	0.896506	2.93074	3.21429	0.46016	2.14588	2.22643	0.852813	0.555926	2.84952	3.41972
509	CUST_10184_PI	WGtarget	AGAP011592-RA	Unknown	0.050318	0.0885116	0.158472	0.035639	0.0381936	0.108154	-0.014679	0.0699605	-0.0528726	-0.122833	0.340593	0.105026	0.00653258	0.50596	0.482524	0.0579753	0.786463	0.218873	0.341356	0.035569	1	0.776046	1.1664	2.09781	0.650367	0.665198	1.36561	0.516033	0.920957	0.775344	1.53057
510	CUST_10185_PI	WGtarget	AGAP011593-RA	Unknown	0.0462922	0.149049	0.169579	0.0398317	0.102757	0.123287	-0.00646049	0.0205298	-0.109218	-0.129747	0.425351	0.0162053	0.00806923	0.500204	0.0934275	0.0504728	0.913836	0.740307	0.0804892	0.043389	1	0.705054	1.79469	2.02761	0.653891	1.20541	1.41266	0.472646	0.533843	1.25566	1.46376
511	CUST_10186_PI	WGtarget	AGAP011599-RA	Unknown	0.0738145	-0.12511	0.0696132	0.0900605	-0.198924	-0.00420122	0.016246	0.194723	0.21517	0.0204472	0.260064	0.0659107	0.305687	0.179657	0.00567183	0.95095	0.808494	0.00852633	0.00354696	0.768556	1	0.864109	1.32255	0.811145	0.986078	2.1442	0.461358	0.50793	2.00943	2.29919	0.522705
512	CUST_10187_PI	WGtarget	AGAP011600-RA	Unknown	0.0867297	0.120595	0.0935787	-0.0594366	0.0338654	0.006849	-0.146166	-0.0270164	-0.180032	-0.153015	0.0374058	0.00671439	0.0342161	0.152488	0.415342	0.873585	0.00165755	0.532107	0.000227726	0.00122279	0	1.51352	2.08879	1.54374	1.04114	0.712701	0.485437	2.54982	0.634701	3.19889	2.64992
513	CUST_10188_PI	WGtarget	AGAP011603-RA	Unknown	0.0336249	0.205975	-0.146799	0.137675	0.17235	-0.180424	0.10405	-0.352774	-0.0682997	0.284474	0.814117	0.16442	0.326731	0.34822	0.248147	0.236069	0.482355	0.0273429	0.649675	0.0707946	0	0.505945	1.01572	0.789409	0.768973	0.879736	0.896021	0.665314	1.61921	0.573279	1.29847
514	CUST_10189_PI	WGtarget	AGAP011604-RA	Unknown	0.561195	-1.81246	-1.18982	0.770558	-2.37365	-1.75101	0.209363	0.62264	2.58301	1.96037	0.0802261	3.66497e-06	0.000809532	0.0201697	1.66954e-08	4.9157e-06	0.496781	0.059127	4.53705e-09	1.01522e-06	0	1.25673	4.53129	2.78399	1.72153	5.95379	4.44025	0.656035	1.3591	6.20433	4.92242
515	CUST_1019_PI4	WGtarget	AGAP005569-RA	Unknown	0.100704	-0.271435	-0.0653313	0.178533	-0.372139	-0.166035	0.0778293	0.206103	0.449968	0.243865	0.214758	0.00230202	0.430644	0.0347628	6.80961e-05	0.0508179	0.336977	0.0190477	6.27589e-06	0.00630491	0	0.927265	2.44182	0.701135	1.53834	3.59672	1.41037	0.779386	1.74077	4.363	2.10935
516	CUST_10190_PI	WGtarget	AGAP011605-RA	Unknown	0.110324	0.197579	0.197153	-0.00384709	0.0872547	0.0868289	-0.114171	-0.000425872	-0.201426	-0.201	0.058465	0.00172097	0.00200053	0.94653	0.137591	0.147244	0.0552852	0.994317	0.00172549	0.00205722	1	1.36297	2.53754	2.48807	0.462711	1.07565	1.05277	1.38176	0.449078	2.53674	2.47892
517	CUST_10191_PI	WGtarget	AGAP011606-RA	Unknown	0.000621984	-0.0193907	-0.0337976	-0.0655989	-0.0200126	-0.0344196	-0.0662209	-0.014407	-0.0462083	-0.0318013	0.991317	0.739917	0.563728	0.261136	0.716268	0.541901	0.234595	0.801581	0.412635	0.578061	0	0.449937	0.533983	0.616559	0.862794	0.543613	0.629039	0.898013	0.510491	0.714693	0.608796
518	CUST_10192_PI	WGtarget	AGAP011608-RA	Unknown	0.0815227	0.224016	0.203541	0.0109429	0.142493	0.122018	-0.0705798	-0.0204753	-0.213073	-0.192598	0.0959426	0.000133564	0.000491095	0.821593	0.00663256	0.0275824	0.18552	0.692199	0.000354773	0.000708092	1	1.19665	3.37429	2.94835	0.503292	2.09288	1.61639	0.975227	0.553994	3.05408	2.82814
519	CUST_10193_PI	WGtarget	AGAP011609-RA	Unknown	0.0244017	0.12135	0.198852	0.187487	0.0969483	0.17445	0.163086	0.0775022	0.0661372	-0.0113649	0.715337	0.0835379	0.00643069	0.00902603	0.135175	0.0114512	0.0151456	0.247897	0.312057	0.863149	0	0.544025	1.24312	2.10292	1.99044	1.08159	1.91047	1.81731	0.880044	0.804299	0.488915
520	CUST_10194_PI	WGtarget	AGAP011610-RA	Unknown	0.0703307	0.171778	0.217521	0.0673498	0.101447	0.147191	-0.00298091	0.0457434	-0.104428	-0.150172	0.235408	0.00702135	0.00118394	0.264168	0.101813	0.022896	0.960711	0.46791	0.0981816	0.022459	1	0.896919	2.07394	2.66025	0.859043	1.17691	1.67872	0.458497	0.674751	1.18899	1.68532
521	CUST_10195_PI	WGtarget	AGAP011611-RA	Unknown	0.0147124	0.192698	0.186544	0.000933002	0.177986	0.171832	-0.0137794	-0.00615416	-0.191765	-0.185611	0.736609	0.000254214	0.000429897	0.98321	0.000368576	0.00105092	0.769093	0.894983	0.000338424	0.00036277	1	0.53528	3.16295	2.99189	0.452088	3.04163	2.69949	0.522486	0.478628	3.06922	3.04673
522	CUST_10196_PI	WGtarget	AGAP011612-RA	Unknown	0.0333094	0.243253	0.178292	0.0799928	0.209944	0.144983	0.0466834	-0.0649614	-0.16326	-0.0982991	0.683051	0.00815462	0.0502213	0.338211	0.0174337	0.112556	0.597694	0.462348	0.0753026	0.26516	1	0.55813	2.02423	1.41441	0.778235	1.77033	1.14309	0.598681	0.678575	1.27777	0.8578
523	CUST_10197_PI	WGtarget	AGAP011613-RA	Unknown	0.125342	-0.0583427	0.019261	0.0503055	-0.183685	-0.106081	-0.0750369	0.0776037	0.108648	0.0310445	0.0216808	0.296657	0.73127	0.343565	0.00137167	0.0654009	0.181007	0.16444	0.0595641	0.568847	0	1.69694	0.820921	0.537404	0.773328	2.61159	1.32514	0.983574	1.01568	1.35664	0.613744
524	CUST_10198_PI	WGtarget	AGAP011614-RA	Unknown	0.105261	0.551141	0.461114	0.259843	0.44588	0.355852	0.154581	-0.0900276	-0.291298	-0.201271	0.446888	0.0012674	0.00639762	0.0697027	0.0031157	0.0349055	0.345511	0.549796	0.0809684	0.174724	1	0.689372	2.63796	2.10454	1.30373	2.34188	1.53693	0.771489	0.624307	1.25367	0.995498
525	CUST_10199_PI	WGtarget	AGAP011615-RA	Unknown	-0.117976	0.23664	-0.168439	0.270795	0.354616	-0.0504633	0.388771	-0.40508	0.0341546	0.439234	0.634968	0.353723	0.508739	0.285131	0.150677	0.838527	0.116487	0.11623	0.889946	0.0883867	0	0.580162	0.763862	0.648712	0.833821	1.04522	0.497178	1.13151	1.13227	0.480161	1.22398
526	CUST_102_PI42	WGtarget	AGAP004759-RA	Unknown	0.101157	-0.441366	-0.113594	0.231403	-0.542524	-0.214752	0.130245	0.327772	0.672769	0.344997	0.413007	0.00137902	0.369277	0.0703638	8.41252e-05	0.0861807	0.279509	0.0126386	5.55781e-06	0.00876596	0	0.714416	2.60974	0.749923	1.30054	3.52697	1.23259	0.840452	1.87797	4.40127	2.00006
527	CUST_1020_PI4	WGtarget	AGAP005570-RA	Unknown	0.148832	-0.272832	0.00339208	0.17578	-0.421665	-0.14544	0.0269475	0.276224	0.448612	0.172388	0.0883951	0.00359055	0.969384	0.050252	4.32561e-05	0.112896	0.759514	0.00487329	2.37851e-05	0.0666777	0	1.22395	2.29515	0.455959	1.4142	3.74446	1.14209	0.526187	2.19465	3.93952	1.31868
528	CUST_10200_PI	WGtarget	AGAP011616-RA	Unknown	-0.407544	-1.87777	-1.31443	-0.138328	-1.47023	-0.906884	0.269215	0.563343	1.73944	1.1761	0.0658993	2.18843e-09	1.75503e-06	0.52624	1.34592e-07	0.000234207	0.211304	0.0156922	7.84635e-09	9.51755e-06	0	1.32261	6.32288	4.75272	0.638167	5.48104	3.18964	0.932677	1.8054	6.09933	4.23213
529	CUST_10201_PI	WGtarget	AGAP011617-RA	Unknown	0.0234259	0.149505	0.186947	0.0206004	0.126079	0.163521	-0.00282553	0.0374427	-0.128904	-0.166347	0.701991	0.0220869	0.00606089	0.741184	0.0539069	0.0161541	0.964354	0.568865	0.0529159	0.0160947	1	0.549608	1.69087	2.12222	0.5335	1.39023	1.79578	0.457468	0.613737	1.39649	1.79706
530	CUST_10202_PI	WGtarget	AGAP011618-RA	Unknown	-0.679725	-0.278782	-0.297402	-0.148626	0.400943	0.382323	0.531099	-0.0186202	0.130156	0.148776	3.05355e-08	0.00598551	0.00387846	0.11332	0.000107354	0.000314504	3.12397e-06	0.842937	0.172291	0.118944	0	5.83212	2.1265	2.26972	1.14082	3.44742	3.09346	4.57834	0.495677	1.00012	1.12454
531	CUST_10203_PI	WGtarget	AGAP011619-RA	Unknown	0.0913582	0.183337	0.186377	0.0290887	0.0919788	0.095019	-0.0622695	0.0030402	-0.154248	-0.157289	0.0824133	0.0013799	0.00143128	0.578031	0.0903562	0.0863594	0.245033	0.955791	0.00736176	0.00728732	1	1.24776	2.60958	2.59742	0.608805	1.21664	1.23186	0.88384	0.459934	2.05808	2.0615
532	CUST_10204_PI	WGtarget	AGAP011620-RA	Unknown	0.0702281	0.168737	0.0938153	0.0376801	0.0985093	0.0235871	-0.0325481	-0.0749222	-0.131057	-0.0561352	0.184271	0.00503756	0.108131	0.478004	0.0732472	0.684709	0.572513	0.190516	0.0303085	0.317629	1	0.977446	2.1835	1.15669	0.668209	1.28686	0.557361	0.611769	0.966539	1.58524	0.798505
533	CUST_10205_PI	WGtarget	AGAP011621-RA	Unknown	0.194362	-0.496873	-0.0210963	0.196991	-0.691235	-0.215458	0.00262888	0.475776	0.693864	0.218087	0.121282	0.000407486	0.868493	0.123044	6.87095e-06	0.103172	0.983427	0.00104181	8.46784e-06	0.104546	1	1.11811	3.00873	0.487144	1.11327	4.33467	1.17247	0.452033	2.70248	4.26973	1.16794
534	CUST_10206_PI	WGtarget	AGAP011622-RA	Unknown	0.164337	-0.392025	-0.0406844	0.112876	-0.556362	-0.205021	-0.0514614	0.35134	0.5049	0.15356	0.201927	0.00482948	0.757525	0.385622	0.000190263	0.131988	0.694277	0.0142178	0.00066564	0.26254	0	0.947731	2.1976	0.526961	0.73604	3.258	1.08969	0.553074	1.83882	2.84828	0.861031
535	CUST_10207_PI	WGtarget	AGAP011623-RA	Unknown	0.0318207	-0.469795	-0.116561	0.0837062	-0.501615	-0.148382	0.0518856	0.353234	0.553501	0.200267	0.689599	3.10367e-06	0.166871	0.305102	9.562e-07	0.0833123	0.527424	0.000228831	2.75086e-07	0.0231525	1	0.555155	4.58041	1.01075	0.811783	4.93803	1.24401	0.63744	3.1972	5.29512	1.67512
536	CUST_10208_PI	WGtarget	AGAP011625-RA	Unknown	-0.0187821	0.355274	0.27882	0.0507005	0.374056	0.297602	0.0694827	-0.076454	-0.304573	-0.228119	0.75419	2.87512e-06	9.54142e-05	0.406367	7.16102e-07	3.44492e-05	0.250813	0.22304	2.42316e-05	0.0008526	1	0.528288	4.60491	3.48612	0.719491	5.02353	3.81814	0.876066	0.914729	3.93331	2.76706
537	CUST_10209_PI	WGtarget	AGAP011626-RA	Unknown	0.0195963	0.0660159	-0.0170965	-0.0282261	0.0464195	-0.0366929	-0.0478224	-0.0831124	-0.0942419	-0.0111295	0.678704	0.178023	0.724715	0.556292	0.325356	0.445195	0.311235	0.0959976	0.0559034	0.818574	0	0.559942	0.989094	0.540183	0.620707	0.790729	0.690532	0.80517	1.19645	1.378	0.504306
538	CUST_1021_PI4	WGtarget	AGAP005571-RA	Unknown	0.0864358	0.0774821	0.125559	0.0461196	-0.00895369	0.0391234	-0.0403162	0.0480771	-0.0313625	-0.0794396	0.0794334	0.120208	0.0167298	0.348744	0.856617	0.441014	0.418554	0.352911	0.535397	0.129752	1	1.25996	1.12106	1.784	0.768514	0.49105	0.693537	0.710198	0.764634	0.632777	1.09547
539	CUST_10210_PI	WGtarget	AGAP011627-RA	Unknown	-0.0718443	1.53049	0.977208	0.309375	1.60233	1.04905	0.381219	-0.553278	-1.22111	-0.667833	0.73428	8.29331e-08	0.000112215	0.158542	4.71191e-08	5.50676e-05	0.0894542	0.0201663	6.41145e-06	0.00599305	0	0.536207	5.59914	3.43285	1.02795	5.73351	3.66588	1.22	1.72159	4.35602	2.12605
540	CUST_10211_PI	WGtarget	AGAP011628-RA	Unknown	0.025417	0.535128	0.155694	-0.0639634	0.509711	0.130277	-0.0893804	-0.379434	-0.599091	-0.219657	0.80575	1.99209e-05	0.149877	0.542283	2.6526e-05	0.219945	0.386575	0.00124962	3.25684e-06	0.0462653	0	0.508938	3.99589	1.04693	0.628793	3.90352	0.919351	0.735276	2.64264	4.56566	1.4422
541	CUST_10212_PI	WGtarget	AGAP011629-RA	Unknown	-0.172317	0.325072	-0.123835	0.118981	0.497388	0.0484815	0.291298	-0.448907	-0.20609	0.242817	0.180227	0.0177015	0.354697	0.359431	0.000639561	0.719125	0.0346194	0.00241163	0.133146	0.0813459	0	0.985045	1.76533	0.762946	0.758604	2.86174	0.542444	1.53977	2.42646	1.08672	1.2521
542	CUST_10213_PI	WGtarget	AGAP011630-RA	Unknown	0.272966	0.301895	-0.298308	-0.378683	0.0289291	-0.571274	-0.651649	-0.600203	-0.680578	-0.0803749	0.118029	0.0907169	0.100932	0.036594	0.869897	0.00338924	0.000878066	0.00258267	0.00067863	0.661096	0	1.12719	1.21532	1.17997	1.52095	0.486663	2.31413	2.75795	2.40421	2.84194	0.567874
543	CUST_10214_PI	WGtarget	AGAP011631-RA	Unknown	0.0108181	0.234334	0.18004	-0.0721282	0.223515	0.169222	-0.0829462	-0.0542933	-0.306462	-0.252168	0.846686	0.000762616	0.00766187	0.2077	0.000307644	0.010612	0.192267	0.358077	3.61466e-05	0.000134562	1	0.494408	2.80368	2.04473	0.938401	3.10103	1.93635	0.963547	0.759826	3.80256	3.37204
544	CUST_10215_PI	WGtarget	AGAP011632-RA	Unknown	0.108661	-0.535541	-0.365133	0.146212	-0.644202	-0.473794	0.037551	0.170408	0.681753	0.511345	0.265205	1.04961e-05	0.00118237	0.14245	2.78718e-07	6.2772e-05	0.708008	0.101024	2.34459e-07	1.98557e-05	0	0.857739	4.20157	2.6607	1.06394	5.29197	3.62347	0.547022	1.17966	5.33738	3.99683
545	CUST_10216_PI	WGtarget	AGAP011633-RA	Unknown	0.112721	-0.116512	-0.0159279	0.083711	-0.229233	-0.128648	-0.0290096	0.100585	0.200223	0.0996389	0.0231118	0.0248397	0.753041	0.090363	5.61283e-05	0.0173897	0.567886	0.0564651	0.000492752	0.0572654	1	1.67573	1.65157	0.528738	1.21661	3.65995	1.77118	0.614286	1.37458	2.94732	1.36984
546	CUST_10217_PI	WGtarget	AGAP011634-RA	Unknown	-0.433784	0.00934144	-0.178546	0.28229	0.443125	0.255237	0.716073	-0.187888	0.272948	0.460836	0.00241845	0.9443	0.196486	0.0419882	0.00257499	0.0720753	1.07122e-05	0.186857	0.0549923	0.00250232	0	2.42566	0.463373	0.956521	1.47489	2.40508	1.29233	4.19493	0.972848	1.38356	2.41424
547	CUST_10218_PI	WGtarget	AGAP011635-RA	Unknown	0.171866	-0.362247	-0.203131	0.0423358	-0.534114	-0.374998	-0.129531	0.159116	0.404583	0.245467	0.0271579	6.16999e-05	0.0141	0.575009	5.99438e-08	3.6524e-05	0.0964117	0.0468866	1.24169e-05	0.00316601	0	1.62151	3.62897	1.84162	0.610387	5.68334	3.79951	1.195	1.43759	4.14784	2.33641
548	CUST_10219_PI	WGtarget	AGAP011636-RA	Unknown	-0.148385	-1.09983	-0.46944	0.0880129	-0.951441	-0.321054	0.236398	0.630386	1.18784	0.557452	0.42292	2.36851e-06	0.0178675	0.636759	9.8643e-06	0.0867639	0.192226	0.00193265	3.81866e-07	0.00508905	0	0.706948	4.66145	1.76213	0.579364	4.22164	1.23022	0.963619	2.4992	5.20787	2.18016
549	CUST_1022_PI4	WGtarget	AGAP005572-RA	Unknown	0.0359956	-0.369807	-0.203559	-0.0334113	-0.405803	-0.239555	-0.0694069	0.166248	0.336396	0.170148	0.592186	1.26896e-05	0.00766249	0.62368	1.54025e-06	0.00212033	0.328527	0.0249085	5.37179e-05	0.0210719	0	0.601454	4.14093	2.04472	0.585601	4.79305	2.4691	0.787641	1.65062	3.67377	1.70681
550	CUST_10220_PI	WGtarget	AGAP011637-RA	Unknown	0.177658	-0.288195	-0.160111	0.00908435	-0.465853	-0.337768	-0.168573	0.128084	0.297279	0.169195	0.0141989	0.000418907	0.0366642	0.895976	2.13423e-07	7.56656e-05	0.0266297	0.0854967	0.000340293	0.0246051	0	1.83927	2.99976	1.52039	0.478271	5.3607	3.56217	1.62818	1.23526	3.06744	1.65466
551	CUST_10221_PI	WGtarget	AGAP011638-RA	Unknown	-0.165324	-0.225983	0.0203932	0.145212	-0.0606592	0.185718	0.310536	0.246377	0.371195	0.124819	0.0157092	0.00230794	0.766992	0.0339977	0.354843	0.0106209	7.27531e-05	0.00106621	7.50034e-06	0.0731396	0	1.80501	2.44094	0.523289	1.54596	0.762815	1.93607	3.57524	2.69469	4.30794	1.28737
552	CUST_10222_PI	WGtarget	AGAP011639-RA	Unknown	0.0600647	0.213541	0.208702	0.0154362	0.153476	0.148637	-0.0446284	-0.00483854	-0.198104	-0.193266	0.332519	0.00182408	0.00265547	0.805427	0.021423	0.0281603	0.484446	0.941442	0.0044873	0.00618781	1	0.783724	2.51858	2.3948	0.509062	1.70116	1.6097	0.663997	0.464137	2.22172	2.11548
553	CUST_10223_PI	WGtarget	AGAP011640-RA	Unknown	0.0786026	0.238432	0.230282	-0.00208515	0.159829	0.151679	-0.0806878	-0.00814984	-0.240517	-0.232367	0.139335	9.9113e-05	0.000192057	0.968688	0.00572605	0.00948193	0.14212	0.884028	0.000133708	0.00024706	1	1.07134	3.47369	3.25469	0.456165	2.14108	1.97396	1.06467	0.482031	3.37392	3.17259
554	CUST_10224_PI	WGtarget	AGAP011641-RA	Unknown	-0.0276423	0.140069	-0.0852604	-0.0175245	0.167711	-0.0576181	0.0101178	-0.225329	-0.157593	0.0677359	0.727304	0.0905077	0.30467	0.828147	0.0481082	0.491853	0.901667	0.0122202	0.06669	0.427372	0	0.539067	1.21607	0.812213	0.50095	1.42899	0.659211	0.476588	1.88931	1.31863	0.703541
555	CUST_10225_PI	WGtarget	AGAP011642-RA	Unknown	0.140625	-0.103022	0.0372681	0.154433	-0.243647	-0.103357	0.0138073	0.14029	0.257455	0.117164	0.0261346	0.102874	0.550071	0.0167425	0.000349624	0.102225	0.819345	0.0323075	0.000232524	0.0695106	0	1.63458	1.17349	0.62414	1.78373	3.05884	1.1756	0.504021	1.56362	3.1919	1.30473
556	CUST_10226_PI	WGtarget	AGAP011643-RA	Unknown	0.0351865	-0.285324	-0.129271	0.113389	-0.32051	-0.164458	0.0782025	0.156053	0.398712	0.24266	0.696818	0.00400567	0.174896	0.223533	0.00171329	0.0918723	0.404669	0.114513	0.000221111	0.0171828	0	0.551931	2.2593	0.99519	0.913991	2.53904	1.21116	0.720834	1.13737	3.20856	1.77518
557	CUST_10227_PI	WGtarget	AGAP011644-RA	Unknown	-0.0270005	-0.28976	-0.175829	-0.0160417	-0.26276	-0.148828	0.0109587	0.113931	0.273718	0.159787	0.670177	0.000100279	0.0111978	0.802983	0.000291235	0.0294475	0.864283	0.0953209	0.000225855	0.0219255	0	0.563739	3.47008	1.91816	0.509961	3.11865	1.5947	0.488547	1.19871	3.20134	1.69338
558	CUST_10228_PI	WGtarget	AGAP011645-RA	Unknown	0.0766609	0.152352	0.134286	-0.0483579	0.075691	0.0576251	-0.125019	-0.0180659	-0.20071	-0.182644	0.234952	0.0249358	0.0502061	0.458721	0.256205	0.394072	0.065845	0.791498	0.0053513	0.011668	1	0.897536	1.65029	1.41451	0.681106	0.869038	0.729164	1.32289	0.514219	2.16372	1.9044
559	CUST_10229_PI	WGtarget	AGAP011646-RA	Unknown	0.135442	0.178315	0.221903	0.0741987	0.0428726	0.0864602	-0.0612438	0.0435876	-0.104116	-0.147704	0.00220368	0.000307558	2.59769e-05	0.0796892	0.306935	0.0645719	0.18045	0.325179	0.0279351	0.00185004	1	2.45654	3.10106	3.91056	1.2589	0.809747	1.32936	0.984625	0.790913	1.61229	2.51368
560	CUST_1023_PI4	WGtarget	AGAP005573-RA	Unknown	-0.158412	-0.452546	-0.226916	-0.0184146	-0.294135	-0.068505	0.139997	0.22563	0.434132	0.208502	0.00543781	1.34607e-08	0.000573853	0.732402	7.62333e-06	0.259604	0.0252587	0.000473441	6.10742e-08	0.000895762	0	2.15837	5.99301	2.89664	0.536949	4.30248	0.8647	1.64608	2.96059	5.67982	2.7514
561	CUST_10230_PI	WGtarget	AGAP011647-RA	Unknown	-0.0191871	0.0899251	0.137556	0.027629	0.109112	0.156743	0.046816	0.0476304	-0.0622961	-0.109927	0.724779	0.116803	0.0219709	0.619051	0.0602554	0.0109738	0.414829	0.418154	0.287382	0.0676318	1	0.540158	1.13063	1.69267	0.587919	1.35278	1.92509	0.713095	0.710488	0.831295	1.31391
562	CUST_10231_PI	WGtarget	AGAP011648-RA	Unknown	0.0221234	0.187715	0.226024	0.090154	0.165592	0.203901	0.0680306	0.038309	-0.097561	-0.13587	0.608543	0.000180659	2.17857e-05	0.0476594	0.000818141	0.000101646	0.13513	0.409834	0.0387908	0.00607365	1	0.593297	3.2751	3.96744	1.43209	2.78077	3.46552	1.0817	0.716838	1.50135	2.12155
563	CUST_10232_PI	WGtarget	AGAP011649-RA	Unknown	0.0206543	0.138817	0.18799	0.0305985	0.118162	0.167336	0.00994428	0.0491736	-0.108218	-0.157392	0.715874	0.025117	0.00395315	0.596736	0.050888	0.010213	0.869297	0.42328	0.0852524	0.0142133	1	0.543784	1.648	2.26361	0.59916	1.4099	1.94929	0.486864	0.706679	1.23625	1.83891
564	CUST_10233_PI	WGtarget	AGAP011650-RA	Unknown	0.0647071	-0.349302	-0.065179	0.0922432	-0.414009	-0.129886	0.0275361	0.284123	0.441545	0.157422	0.409359	0.000147522	0.422832	0.248086	8.93112e-06	0.110916	0.724618	0.00133714	5.25637e-06	0.0571126	0	0.717135	3.34213	0.706991	0.879805	4.25267	1.14801	0.540225	2.61998	4.41903	1.37078
565	CUST_10234_PI	WGtarget	AGAP011651-RA	Unknown	0.0855123	0.0886124	0.118804	0.0380342	0.00310013	0.0332916	-0.0474781	0.0301914	-0.0505782	-0.0807697	0.127025	0.120634	0.044585	0.498115	0.956417	0.565989	0.40558	0.608462	0.38431	0.176645	1	1.10257	1.11989	1.45472	0.655201	0.459758	0.615306	0.720037	0.59333	0.737151	0.991723
566	CUST_10235_PI	WGtarget	AGAP011652-RA	Unknown	0.0636353	-0.213126	-0.0483712	0.0609445	-0.276762	-0.112006	-0.00269083	0.164755	0.274071	0.109316	0.259194	0.000737943	0.406614	0.288353	4.24532e-05	0.0646984	0.962771	0.0095566	6.07886e-05	0.0754731	1	0.865216	2.81453	0.719284	0.830215	3.75077	1.32873	0.457893	1.9715	3.63354	1.27703
567	CUST_10236_PI	WGtarget	AGAP011653-RA	Unknown	0.10228	-0.0563182	-0.00380995	0.0150905	-0.158598	-0.10609	-0.0871891	0.0525083	0.0714088	0.0189005	0.0871924	0.3462	0.949678	0.799125	0.0123846	0.0904897	0.152813	0.400749	0.247022	0.760825	0	1.22854	0.770841	0.461747	0.511421	1.88469	1.21612	1.04044	0.723841	0.881184	0.525708
568	CUST_10237_PI	WGtarget	AGAP011654-RA	Unknown	-0.0797811	-0.899563	-0.527556	0.241758	-0.819782	-0.447775	0.321539	0.372007	1.14132	0.769314	0.688904	0.000118741	0.0140108	0.234748	0.000169659	0.0281071	0.100105	0.0693634	2.25665e-06	0.00051339	0	0.555467	3.4139	1.84382	0.897815	3.29549	1.61031	1.18262	1.30546	4.67625	2.93324
569	CUST_10238_PI	WGtarget	AGAP011655-RA	Unknown	0.0673242	0.156298	0.206036	0.0134431	0.0889736	0.138712	-0.0538811	0.0497381	-0.142855	-0.192593	0.285802	0.0204516	0.00363431	0.832636	0.174865	0.0442685	0.412149	0.460352	0.0384207	0.00710589	1	0.833053	1.71687	2.29133	0.499263	0.995234	1.45704	0.715048	0.679906	1.50456	2.06996
570	CUST_10239_PI	WGtarget	AGAP011656-RA	Unknown	0.107229	-0.0202572	0.0613329	-0.0530119	-0.127486	-0.0458957	-0.16024	0.0815901	-0.0327547	-0.114345	0.0146492	0.642321	0.174465	0.216619	0.00560231	0.313134	0.00110304	0.0768345	0.468948	0.0150751	1	1.82883	0.576714	0.995977	0.924429	2.14837	0.803225	2.68376	1.27108	0.674041	1.81897
571	CUST_1024_PI4	WGtarget	AGAP005574-RA	Unknown	-0.137888	0.106657	-0.192875	-0.362891	0.244545	-0.0549872	-0.225004	-0.299532	-0.469549	-0.170016	0.154741	0.294601	0.0686598	0.000744905	0.01768	0.599296	0.0362169	0.00648419	9.63477e-05	0.103283	0	1.03622	0.823254	1.3088	2.81145	1.7657	0.597904	1.52444	2.10031	3.48285	1.17208
572	CUST_10240_PI	WGtarget	AGAP011657-RA	Unknown	-0.00591847	-0.53251	-0.203455	0.0464899	-0.526592	-0.197536	0.0524084	0.329056	0.579	0.249945	0.957599	5.62711e-05	0.0867929	0.682404	7.91615e-05	0.100492	0.649503	0.0095397	2.87815e-05	0.0435533	1	0.459414	3.65901	1.23009	0.558386	3.54754	1.18137	0.57336	1.97207	3.87607	1.46249
573	CUST_10241_PI	WGtarget	AGAP011659-RA	Unknown	0.0933282	0.0190215	0.0852847	0.107429	-0.0743066	-0.00804344	0.0141012	0.0662632	0.0884079	0.0221447	0.0533168	0.68934	0.0868647	0.0305027	0.131521	0.870165	0.770321	0.192122	0.0801072	0.658524	1	1.394	0.555268	1.22981	1.58309	1.09084	0.486575	0.522046	0.96379	1.25724	0.569083
574	CUST_10242_PI	WGtarget	AGAP011660-RA	Unknown	0.028513	0.297627	0.341562	0.165443	0.269114	0.313049	0.13693	0.0439347	-0.132184	-0.176119	0.625962	3.53903e-05	6.6383e-06	0.00893003	0.000104833	2.87142e-05	0.0353097	0.486894	0.0440137	0.00828407	1	0.584457	3.80909	4.34531	1.99389	3.45511	3.87675	1.53298	0.662389	1.45894	2.01904
575	CUST_10243_PI	WGtarget	AGAP011661-RA	Unknown	0.143833	-0.161053	0.0629554	0.149649	-0.304887	-0.080878	0.00581539	0.224009	0.310702	0.0866934	0.032728	0.020024	0.348682	0.028943	6.15419e-05	0.231403	0.929083	0.00244937	6.114e-05	0.207046	0	1.55906	1.72398	0.768564	1.6004	3.62981	0.902459	0.467981	2.42152	3.63175	0.939518
576	CUST_10244_PI	WGtarget	AGAP011662-RA	Unknown	-0.162184	0.112351	0.0215704	-0.138351	0.274535	0.183754	0.0238326	-0.0907811	-0.250703	-0.159922	0.0639813	0.204183	0.806088	0.115479	0.00274308	0.041495	0.77947	0.306124	0.00679575	0.0756852	0	1.33247	0.944063	0.508843	1.1345	2.38425	1.47864	0.518595	0.81066	2.08467	1.27606
577	CUST_10245_PI	WGtarget	AGAP011663-RA	Unknown	0.0377177	0.0815347	0.0981311	0.123437	0.043817	0.0604134	0.0857188	0.0165964	0.0419019	0.0253055	0.436473	0.105669	0.0551545	0.0164509	0.36186	0.221402	0.0805146	0.738328	0.391726	0.609596	0	0.696828	1.16441	1.3825	1.78977	0.756398	0.917125	1.25557	0.534612	0.730988	0.592765
578	CUST_10246_PI	WGtarget	AGAP011664-RA	Unknown	-0.498066	-1.51718	-0.52095	-0.102405	-1.01911	-0.0228845	0.395661	0.99623	1.41477	0.418545	0.021715	6.41886e-08	0.0209286	0.627636	4.65356e-05	0.916368	0.0723219	9.82496e-05	4.10019e-07	0.0669299	0	1.69648	5.66696	1.70914	0.583603	3.72077	0.471844	1.2912	3.47661	5.18556	1.31738
579	CUST_10247_PI	WGtarget	AGAP011665-RA	Unknown	0.104984	0.175682	0.172561	0.0200893	0.0706982	0.0675764	-0.0848948	-0.00312182	-0.155593	-0.152471	0.0173826	0.000425778	0.000552922	0.635876	0.0933597	0.129267	0.0564647	0.942292	0.00121723	0.00121836	1	1.77133	2.99462	2.90874	0.579792	1.20564	1.09674	1.37458	0.463928	2.65131	2.65109
580	CUST_10248_PI	WGtarget	AGAP011666-RA	Unknown	0.103384	0.17376	0.162092	0.0550864	0.0703751	0.0587077	-0.0482981	-0.0116673	-0.118673	-0.107006	0.0472196	0.00212757	0.00445073	0.28678	0.18215	0.27886	0.363394	0.829005	0.0335111	0.0547674	1	1.43516	2.46799	2.22448	0.832008	0.981458	0.841164	0.755058	0.500635	1.55087	1.38491
581	CUST_10249_PI	WGtarget	AGAP011667-RA	Unknown	0.0835934	0.194252	0.183605	-0.0145344	0.110658	0.100012	-0.0981278	-0.0106463	-0.208786	-0.19814	0.08508	0.000897159	0.00163484	0.760358	0.0207629	0.0599339	0.0655128	0.826737	0.000374499	0.000259739	1	1.23699	2.75089	2.55442	0.525871	1.71186	1.3546	1.32457	0.501447	3.03609	3.15612
582	CUST_1025_PI4	WGtarget	AGAP005575-RA	Unknown	0.22207	0.110792	0.0864115	0.178973	-0.111278	-0.135658	-0.043097	-0.0243801	0.0681813	0.0925614	0.00164055	0.0996521	0.196296	0.00967564	0.0854125	0.042408	0.495541	0.710315	0.29286	0.163558	0	2.55323	1.18409	0.956818	1.96732	1.23558	1.47156	0.656827	0.546063	0.825158	1.01746
583	CUST_10250_PI	WGtarget	AGAP011668-RA	Unknown	0.0936155	0.111913	0.0765869	0.0596192	0.0182976	-0.0170286	-0.0339963	-0.0353262	-0.0522939	-0.0169677	0.312294	0.247019	0.429735	0.523056	0.842094	0.858871	0.718315	0.713063	0.58528	0.858841	1	0.804063	0.881185	0.701788	0.64007	0.495978	0.490378	0.542787	0.544934	0.604984	0.490378
584	CUST_10251_PI	WGtarget	AGAP011669-RA	Unknown	0.0910297	0.102683	0.110008	0.0686421	0.0116531	0.0189778	-0.0223876	0.00732464	-0.0340408	-0.0413654	0.240016	0.194611	0.17223	0.381104	0.881811	0.812463	0.775293	0.928239	0.670166	0.611394	1	0.890542	0.9596	1.00023	0.739937	0.482778	0.506519	0.520186	0.468256	0.563739	0.591858
585	CUST_10252_PI	WGtarget	AGAP011670-RA	Unknown	-0.0497293	-0.240036	-0.178705	-0.027258	-0.190306	-0.128975	0.0224713	0.0613311	0.212778	0.151447	0.346048	0.000346779	0.0055824	0.60627	0.000817592	0.037563	0.709561	0.271893	0.0014011	0.00845851	0	0.770979	3.06135	2.14953	0.594415	2.78092	1.51209	0.546387	0.849565	2.60464	2.01213
586	CUST_10253_PI	WGtarget	AGAP011671-RA	Unknown	0.0150553	0.0384976	0.0528167	-0.00440549	0.0234423	0.0377614	-0.0194608	0.0143191	-0.0429031	-0.0572222	0.689731	0.333836	0.193904	0.908206	0.539735	0.350288	0.623282	0.719894	0.289126	0.156108	0	0.555091	0.782428	0.960768	0.474466	0.630311	0.767066	0.585779	0.542132	0.829357	1.03324
587	CUST_10254_PI	WGtarget	AGAP011672-RA	Unknown	-0.0391386	-0.107455	-0.122334	-0.057666	-0.0683167	-0.0831958	-0.0185274	-0.0148791	0.0497893	0.0646684	0.366076	0.0265958	0.0131272	0.190556	0.108644	0.0726885	0.678434	0.734793	0.275221	0.143958	0	0.752657	1.6286	1.86551	0.966461	1.15505	1.28947	0.56005	0.536025	0.84554	1.0604
588	CUST_10255_PI	WGtarget	AGAP011673-RA	Unknown	-0.0218646	-0.213274	-0.21553	0.0775767	-0.19141	-0.193665	0.0994412	-0.00225531	0.290851	0.293106	0.689431	0.000615863	0.000563313	0.167302	0.00109639	0.00121377	0.0691846	0.967455	8.72031e-06	9.95431e-06	0	0.555227	2.87388	2.90283	1.00995	2.68575	2.65228	1.30636	0.456541	4.26012	4.2189
589	CUST_10256_PI	WGtarget	AGAP011674-RA	Unknown	0.112343	-0.380434	-0.124792	0.0547874	-0.492778	-0.237135	-0.0575559	0.255642	0.435222	0.17958	0.187823	0.000165038	0.170046	0.521347	2.51302e-06	0.0121657	0.514708	0.00697096	3.40374e-05	0.0487027	0	0.971147	3.30453	1.00439	0.64108	4.64342	1.89074	0.645063	2.07625	3.82197	1.42478
590	CUST_10257_PI	WGtarget	AGAP011675-RA	Unknown	0.0298671	-0.267562	0.000451903	0.076241	-0.297429	-0.0294152	0.0463739	0.268014	0.343803	0.0757891	0.742263	0.00795499	0.996212	0.409369	0.0024175	0.754255	0.616157	0.00765016	0.000930181	0.42033	0	0.533068	2.03218	0.448548	0.717129	2.42576	0.528266	0.589378	2.04523	2.73912	0.708822
591	CUST_10258_PI	WGtarget	AGAP011676-RA	Unknown	0.260649	-0.68239	-0.109595	0.279886	-0.943039	-0.370244	0.0192371	0.572795	0.962276	0.389481	0.0900396	0.000106158	0.480691	0.0739888	9.27185e-07	0.0230109	0.899406	0.00104522	8.97968e-07	0.0189017	0	1.21782	3.45095	0.666423	1.28356	4.94736	1.67714	0.477238	2.70136	4.95707	1.74324
592	CUST_10259_PI	WGtarget	AGAP011677-RA	Unknown	0.116744	-0.214651	-0.205123	-0.128755	-0.331394	-0.321867	-0.245499	0.00952763	0.0858954	0.0763677	0.0652133	0.0029656	0.00473584	0.0457564	8.63871e-06	4.61692e-05	0.000947137	0.883811	0.210492	0.241053	0	1.32606	2.35807	2.20409	1.44599	4.26301	3.72318	2.733	0.482101	0.934025	0.889098
593	CUST_1026_PI4	WGtarget	AGAP005576-RA	Unknown	0.25466	-0.952475	-0.518055	0.0387226	-1.20713	-0.772714	-0.215937	0.43442	0.991197	0.556777	0.264462	0.000264641	0.0315765	0.865237	6.47907e-06	0.00172924	0.330815	0.066135	0.000121941	0.0202475	0	0.85868	3.14959	1.57127	0.488236	4.35281	2.53595	0.785362	1.32137	3.40491	1.72016
594	CUST_10260_PI	WGtarget	AGAP011678-RA	Unknown	-0.0405326	-0.304134	-0.235472	-0.132283	-0.263602	-0.19494	-0.0917502	0.0686622	0.171852	0.103189	0.395709	7.28118e-07	4.03595e-05	0.00972614	5.82307e-06	0.000382521	0.0625969	0.173594	0.00132695	0.0444542	0	0.72778	5.01867	3.76682	1.96557	4.38658	3.0293	1.33978	0.997651	2.62257	1.45561
595	CUST_10261_PI	WGtarget	AGAP011679-RA	Unknown	-0.0455542	0.183274	0.220028	-0.000373867	0.228828	0.265583	0.0451803	0.0367546	-0.183648	-0.220402	0.535899	0.0243312	0.00911531	0.996	0.00484041	0.00244941	0.571222	0.643235	0.0287791	0.00847453	1	0.632495	1.6584	1.98723	0.448594	2.19682	2.42152	0.612451	0.576281	1.60228	2.01156
596	CUST_10262_PI	WGtarget	AGAP011680-RA	Unknown	-0.212286	0.578497	0.0352352	0.0652602	0.790783	0.247521	0.277546	-0.543262	-0.513237	0.030025	0.0849057	7.81215e-05	0.782094	0.591531	2.57314e-07	0.0556863	0.031028	0.000137151	0.000286306	0.807534	0	1.2377	3.55179	0.517645	0.601818	5.3127	1.37933	1.57722	3.36579	3.12428	0.508285
597	CUST_10263_PI	WGtarget	AGAP011681-RA	Unknown	0.00569107	0.237307	0.194752	0.0742266	0.231616	0.189061	0.0685355	-0.0425544	-0.16308	-0.120526	0.916817	0.000241639	0.00213559	0.187626	0.000273208	0.00311394	0.244159	0.470561	0.00926735	0.0464953	1	0.471719	3.18003	2.46685	0.971493	3.13929	2.34209	0.885012	0.673016	1.9817	1.44048
598	CUST_10264_PI	WGtarget	AGAP011682-RA	Unknown	0.0809767	0.150212	0.127833	-0.040661	0.0692353	0.0468564	-0.121638	-0.0223789	-0.190873	-0.168494	0.112868	0.00586581	0.0191166	0.426766	0.186729	0.376583	0.0244854	0.676198	0.00102151	0.00359939	1	1.14217	2.13324	1.73963	0.703999	0.973069	0.743703	1.65622	0.561047	2.70861	2.29445
599	CUST_10265_PI	WGtarget	AGAP011683-RA	Unknown	0.0551403	0.055925	0.186578	0.104032	0.000784712	0.131437	0.0488916	0.130653	0.0481069	-0.0825458	0.520163	0.551488	0.0583611	0.235547	0.99282	0.183557	0.614535	0.166264	0.621648	0.368407	1	0.641807	0.623386	1.36352	0.896716	0.449505	0.9788	0.590178	1.01189	0.586611	0.750648
600	CUST_10266_PI	WGtarget	AGAP011684-RA	Unknown	0.135108	0.30008	0.229982	0.000274594	0.164973	0.094874	-0.134833	-0.0700986	-0.299806	-0.229707	0.0374929	5.40439e-05	0.00119957	0.996542	0.0133967	0.1482	0.0396837	0.289573	6.12261e-05	0.00139676	1	1.51275	3.67181	2.65599	0.44844	1.85871	1.05064	1.49366	0.828898	3.63129	2.60573
601	CUST_10267_PI	WGtarget	AGAP011685-RA	Unknown	0.0277367	0.137502	0.126649	0.0433326	0.109765	0.0989128	0.0155959	-0.0108521	-0.094169	-0.0833169	0.649802	0.0335752	0.053372	0.487496	0.0899124	0.13172	0.804739	0.868139	0.149886	0.208811	1	0.57323	1.55023	1.39364	0.662009	1.21826	1.09033	0.509292	0.487252	1.0469	0.936591
602	CUST_10268_PI	WGtarget	AGAP011686-RA	Unknown	-0.0173432	0.0216231	-0.00486523	0.06102	0.0389663	0.012478	0.0783632	-0.0264883	0.0393969	0.0658852	0.643019	0.599825	0.907534	0.114898	0.310579	0.770484	0.0740855	0.515493	0.360451	0.105984	0	0.576389	0.59764	0.47467	1.13622	0.805872	0.521988	1.28317	0.644591	0.757673	1.16346
603	CUST_10269_PI	WGtarget	AGAP011687-RA	Unknown	0.0433754	-0.309207	-0.0757976	-0.0767898	-0.352583	-0.119173	-0.120165	0.23341	0.232418	-0.000992136	0.617833	0.00170384	0.403594	0.384108	0.000226461	0.179345	0.168098	0.0122099	0.0118492	0.990936	0	0.588549	2.54086	0.721677	0.737315	3.20056	0.986641	1.00832	1.88953	1.89943	0.450019
604	CUST_1027_PI4	WGtarget	AGAP005577-RA	Unknown	-0.0847429	-0.139827	0.131541	-0.0117536	-0.0550845	0.216284	0.0729894	0.271368	0.128074	-0.143294	0.461279	0.237428	0.265902	0.919012	0.618233	0.063147	0.509783	0.0241885	0.260061	0.216439	0	0.679273	0.894214	0.856858	0.471024	0.588357	1.33692	0.648085	1.6604	0.864109	0.924686
605	CUST_10270_PI	WGtarget	AGAP011688-RA	Unknown	0.0778826	0.0346604	0.0965167	0.0772049	-0.0432222	0.018634	-0.000677748	0.0618562	0.0425444	-0.0193118	0.0521157	0.386861	0.0233643	0.0583278	0.285172	0.6516	0.98664	0.144675	0.305513	0.642484	0	1.40161	0.735059	1.67224	1.3637	0.833772	0.572305	0.45117	1.05879	0.811328	0.576637
606	CUST_10271_PI	WGtarget	AGAP011689-RA	Unknown	-0.147809	-0.109144	-0.0082737	0.210674	0.0386644	0.139535	0.358483	0.100871	0.319818	0.218948	0.0325477	0.114279	0.904145	0.00385552	0.570796	0.0520274	1.16258e-05	0.16031	7.01918e-05	0.00402151	0	1.56107	1.13801	0.475785	2.27166	0.612714	1.40217	4.16941	1.02428	3.58664	2.25802
607	CUST_10272_PI	WGtarget	AGAP011690-RA	Unknown	0.107873	-0.0172722	0.0606044	0.0504495	-0.125145	-0.0472686	-0.0574235	0.0778766	0.0677218	-0.0101549	0.341656	0.884739	0.617044	0.659119	0.278171	0.697747	0.633187	0.517427	0.57824	0.931908	0	0.775067	0.481807	0.588978	0.568825	0.841953	0.551521	0.581014	0.64346	0.608702	0.467111
608	CUST_10273_PI	WGtarget	AGAP011691-RA	Unknown	0.0631008	0.0984429	0.0972494	0.0194459	0.035342	0.0341486	-0.0436549	-0.00119346	-0.078997	-0.0778035	0.0922224	0.0160499	0.0193303	0.601322	0.350521	0.398237	0.276838	0.975866	0.0567773	0.0543861	0	1.20989	1.79793	1.73605	0.596845	0.766841	0.725791	0.843585	0.454163	1.37276	1.38732
609	CUST_10274_PI	WGtarget	AGAP011692-RA	Unknown	0.0622956	0.305283	0.175783	-0.0442533	0.242987	0.113488	-0.106549	-0.1295	-0.349536	-0.220037	0.167462	3.57978e-07	0.000857608	0.330887	1.02271e-05	0.0247308	0.0319272	0.0107759	5.70206e-08	6.78566e-05	0	1.00962	5.22405	2.76526	0.785303	4.20985	1.65307	1.5675	1.93113	5.69488	3.5975
610	CUST_10275_PI	WGtarget	AGAP011693-RA	Unknown	0.0679842	-0.0334067	0.0712789	0.0572213	-0.101391	0.0032947	-0.0107629	0.104686	0.090628	-0.0140576	0.088233	0.406702	0.0885791	0.155206	0.0161325	0.936359	0.790823	0.0168937	0.0346915	0.734821	1	1.22457	0.719224	1.22325	1.03521	1.79625	0.465701	0.514451	1.78068	1.53906	0.536017
611	CUST_10276_PI	WGtarget	AGAP011694-RA	Unknown	0.0825393	0.120104	0.187834	0.0874894	0.0375651	0.105294	0.00495016	0.0677293	-0.0326149	-0.100344	0.152951	0.0637913	0.00579096	0.134236	0.502526	0.100912	0.93704	0.260082	0.606337	0.0944044	0	1.04013	1.3335	2.13747	1.08404	0.652508	1.18004	0.465475	0.864101	0.594384	1.20191
612	CUST_10277_PI	WGtarget	AGAP011695-RA	Unknown	0.036566	0.147758	0.158381	0.0944447	0.111192	0.121815	0.0578786	0.0106223	-0.0533137	-0.0639361	0.366475	0.00194218	0.00107013	0.0259017	0.00677855	0.00648064	0.170205	0.793414	0.210444	0.118733	0	0.752278	2.49765	2.69368	1.63754	2.08555	2.10046	1.00416	0.513528	0.9341	1.12515
613	CUST_10278_PI	WGtarget	AGAP011696-RA	Unknown	0.276017	0.68782	0.228929	0.0956179	0.411802	-0.0470886	-0.1804	-0.458891	-0.592202	-0.133311	0.0898496	0.000191834	0.167674	0.553014	0.014002	0.771366	0.260586	0.00896354	0.000933537	0.419912	0	1.21851	3.25505	1.00921	0.622544	1.84398	0.521641	0.86348	1.99267	2.73799	0.709163
614	CUST_10279_PI	WGtarget	AGAP011697-RA	Unknown	0.23288	0.0149277	0.0136509	0.0354308	-0.217953	-0.219229	-0.197449	-0.00127684	0.0205031	0.02178	0.0797526	0.909847	0.91842	0.787188	0.102977	0.107974	0.137979	0.992486	0.877405	0.872072	0	1.25868	0.473932	0.471212	0.515764	1.17314	1.15715	1.07471	0.449607	0.484188	0.485911
615	CUST_1028_PI4	WGtarget	AGAP005578-RA	Unknown	-0.253972	0.00335503	-0.0852195	-0.0442113	0.257327	0.168753	0.209761	-0.0885745	-0.0475663	0.0410082	0.171928	0.986823	0.680813	0.811173	0.17309	0.427508	0.325285	0.656585	0.822302	0.832975	0	1.00083	0.451122	0.559059	0.506968	0.998616	0.703432	0.790803	0.57	0.503005	0.499118
616	CUST_10280_PI	WGtarget	AGAP011698-RA	Unknown	0.287399	0.596039	0.539078	0.389043	0.30864	0.251679	0.101644	-0.056961	-0.206996	-0.150035	0.0149371	1.28211e-05	6.5413e-05	0.00181057	0.0116362	0.039567	0.381559	0.634574	0.0861529	0.215868	1	1.8221	4.13733	3.60982	2.52097	1.90526	1.49461	0.739539	0.580354	1.2327	0.925566
617	CUST_10281_PI	WGtarget	AGAP011699-RA	Unknown	-0.0184128	0.516007	0.280399	-0.051685	0.53442	0.298812	-0.0332722	-0.235608	-0.567692	-0.332084	0.862185	4.57034e-05	0.0154808	0.632393	2.95926e-05	0.0109104	0.759008	0.043601	1.64453e-05	0.00585352	0	0.489231	3.7269	1.8099	0.58139	3.86697	1.92699	0.526412	1.46212	4.05776	2.13393
618	CUST_10282_PI	WGtarget	AGAP011700-RA	Unknown	-0.0818332	0.612014	0.196223	-0.151559	0.693847	0.278056	-0.0697255	-0.415791	-0.763573	-0.347782	0.466324	8.67239e-06	0.0993703	0.190317	1.57297e-06	0.024324	0.547719	0.0015708	4.24605e-07	0.00669264	0	0.675783	4.26189	1.18504	0.966892	4.78707	1.6585	0.62556	2.56729	5.17516	2.08982
619	CUST_10283_PI	WGtarget	AGAP011701-RA	Unknown	0.0186043	0.0890716	0.00979384	-0.16364	0.0704672	-0.00881048	-0.182244	-0.0792777	-0.252711	-0.173433	0.663419	0.0620012	0.834105	0.000670072	0.104826	0.849216	0.000425461	0.085332	7.32541e-06	0.000479281	0	0.566806	1.34293	0.498691	2.84624	1.16707	0.493587	2.9948	1.23593	4.31459	2.95658
620	CUST_10284_PI	WGtarget	AGAP011702-RA	Unknown	0.138469	0.0937416	0.0588908	0.0576366	-0.0447278	-0.0795786	-0.0808328	-0.0348508	-0.0361051	-0.00125425	0.0217565	0.118264	0.322007	0.325972	0.431459	0.17564	0.160264	0.554975	0.532332	0.982926	0	1.6959	1.12652	0.794117	0.790147	0.700547	0.993733	1.02435	0.621471	0.634585	0.452176
621	CUST_10285_PI	WGtarget	AGAP011703-RA	Unknown	0.10315	0.103142	0.0520835	-0.0546137	-8.39007e-06	-0.0510665	-0.157764	-0.0510581	-0.157755	-0.106697	0.0818772	0.0879156	0.382735	0.353594	0.999883	0.386851	0.00973218	0.395347	0.0110058	0.0809865	1	1.24994	1.22576	0.738489	0.763986	0.447469	0.735059	1.96538	0.728109	1.9241	1.25361
622	CUST_10286_PI	WGtarget	AGAP011704-RA	Unknown	0.0545857	0.0945999	0.17623	-0.00864605	0.0400142	0.121645	-0.0632318	0.0816306	-0.103246	-0.184877	0.155955	0.0310947	0.000278056	0.821086	0.301547	0.00907877	0.156177	0.0548485	0.0245519	7.30778e-05	1	1.03357	1.57646	3.13351	0.50347	0.815579	1.98848	1.03308	1.38447	1.65532	3.5739
623	CUST_10287_PI	WGtarget	AGAP011705-RA	Unknown	-0.0837702	0.33591	0.190922	-0.174165	0.41968	0.274692	-0.0903949	-0.144988	-0.510075	-0.365087	0.35975	0.00202429	0.0657171	0.0655596	5.69283e-05	0.0092098	0.363833	0.1344	1.77166e-05	0.000495886	1	0.758304	2.48414	1.32352	1.32434	3.65498	1.98377	0.754641	1.08361	4.03355	2.94513
624	CUST_10288_PI	WGtarget	AGAP011706-RA	Unknown	-0.00696727	0.130823	0.121368	-0.13386	0.137791	0.128335	-0.126893	-0.00945566	-0.264683	-0.255228	0.942302	0.19037	0.232669	0.179422	0.173309	0.21402	0.210802	0.927034	0.0138303	0.0187139	0	0.463928	0.966809	0.900727	0.986526	0.998203	0.928392	0.933517	0.468582	1.84805	1.7466
625	CUST_10289_PI	WGtarget	AGAP011707-RA	Unknown	0.0567055	0.216333	0.20487	0.026511	0.159628	0.148165	-0.0301945	-0.011463	-0.189822	-0.178359	0.271656	0.000381375	0.000824006	0.610163	0.00473888	0.0125491	0.586714	0.835283	0.00192831	0.00268004	1	0.849856	3.03027	2.77843	0.592501	2.20388	1.8803	0.604295	0.498282	2.49999	2.3919
626	CUST_1029_PI4	WGtarget	AGAP005580-RA	Unknown	-0.0170073	0.00853391	0.132722	0.0247563	0.0255413	0.14973	0.0417636	0.124189	0.0162223	-0.107966	0.784875	0.893137	0.0482139	0.696791	0.691924	0.0292976	0.519138	0.0709808	0.804969	0.113761	1	0.516582	0.47918	1.42822	0.551942	0.554121	1.59641	0.642427	1.29761	0.509215	1.13952
627	CUST_10290_PI	WGtarget	AGAP011708-RA	Unknown	-0.127956	0.0679767	-0.0932134	-0.118806	0.195933	0.0347424	0.00914948	-0.16119	-0.186783	-0.025593	0.156823	0.455287	0.31008	0.192579	0.0314576	0.697362	0.916533	0.0842806	0.043126	0.777454	0	1.03175	0.683546	0.806414	0.962984	1.57253	0.551711	0.471811	1.24013	1.46586	0.519339
628	CUST_10291_PI	WGtarget	AGAP011709-RA	Unknown	0.00329848	0.172152	0.176211	-0.0116218	0.168854	0.172912	-0.0149203	0.00405878	-0.183774	-0.187833	0.952955	0.00493966	0.00483168	0.838432	0.00639903	0.00619481	0.796461	0.945996	0.0038511	0.00373742	1	0.460763	2.19005	2.19743	0.497212	2.10449	2.11514	0.512414	0.462897	2.27195	2.28216
629	CUST_10292_PI	WGtarget	AGAP011710-RA	Unknown	-0.305842	0.351385	0.176722	-0.195583	0.657227	0.482564	0.110259	-0.174663	-0.546967	-0.372305	0.000591552	0.000260186	0.0470118	0.0210119	4.66085e-09	3.9912e-06	0.197627	0.044502	5.19967e-07	0.000100875	0	2.88678	3.15553	1.4367	1.70774	6.20433	4.50608	0.954549	1.45528	5.1132	3.46807
630	CUST_10293_PI	WGtarget	AGAP011711-RA	Unknown	-0.111886	0.340355	0.228004	-0.130467	0.452241	0.33989	-0.0185804	-0.112351	-0.470822	-0.358471	0.080008	1.18509e-05	0.00153136	0.0460922	6.80843e-08	1.50416e-05	0.773754	0.0956012	6.85804e-08	6.47751e-06	0	1.25764	4.16348	2.57534	1.44347	5.65106	4.08631	0.520763	1.1978	5.64949	4.35281
631	CUST_10294_PI	WGtarget	AGAP011712-RA	Unknown	0.0226618	0.222015	0.176178	0.0351527	0.199353	0.153516	0.0124909	-0.0458372	-0.186862	-0.141025	0.630284	8.83506e-05	0.00119647	0.461834	0.000171161	0.003441	0.79334	0.348915	0.0005538	0.00635216	1	0.582353	3.51144	2.65684	0.678921	3.29273	2.30913	0.513553	0.768343	2.90832	2.10705
632	CUST_10295_PI	WGtarget	AGAP011713-RA	Unknown	0.106462	-0.407943	-0.0460924	0.13134	-0.514405	-0.152555	0.0248779	0.36185	0.539283	0.177432	0.476689	0.0112198	0.76596	0.38998	0.002202	0.335203	0.871682	0.02992	0.00169648	0.271477	0	0.669051	1.91752	0.523695	0.732413	2.45682	0.781105	0.486063	1.58951	2.54227	0.850084
633	CUST_10296_PI	WGtarget	AGAP011714-RA	Unknown	0.0312346	0.204737	0.248308	0.0374536	0.173502	0.217073	0.00621893	0.0435709	-0.167283	-0.210854	0.596263	0.00179259	0.000320927	0.53345	0.00756061	0.00144602	0.918551	0.491234	0.0109043	0.00217423	1	0.599388	2.5241	3.08658	0.633891	2.04923	2.59415	0.471168	0.659576	1.92717	2.46083
634	CUST_10297_PI	WGtarget	AGAP011715-RA	Unknown	-0.0238236	-0.0590998	0.258323	0.456202	-0.0352762	0.282147	0.480026	0.317423	0.515302	0.197879	0.890214	0.737523	0.151483	0.0134746	0.834672	0.110461	0.00779411	0.0793509	0.0053512	0.263959	0	0.480072	0.534979	1.04338	1.85685	0.498507	1.14944	2.03904	1.26027	2.16372	0.859285
635	CUST_10298_PI	WGtarget	AGAP011716-RA	Unknown	0.201963	-0.354611	-0.0652932	0.0815784	-0.556574	-0.267256	-0.120385	0.289317	0.436189	0.146872	0.0800244	0.00640584	0.594367	0.473362	1.86894e-05	0.0310966	0.311831	0.0172526	0.000955057	0.204179	0	1.25758	2.10416	0.60031	0.671137	4.01605	1.57645	0.804523	1.77385	2.73033	0.944063
636	CUST_10299_PI	WGtarget	AGAP011717-RA	Unknown	-0.0131271	0.214278	0.162461	0.0813464	0.227405	0.175588	0.0944735	-0.0518178	-0.132932	-0.0811141	0.843927	0.00421969	0.0269376	0.23471	0.00192809	0.0172639	0.177143	0.46173	0.0651649	0.249883	0	0.495395	2.24199	1.62426	0.897869	2.50002	1.77367	0.99079	0.678981	1.3263	0.877329
637	CUST_103_PI42	WGtarget	AGAP004760-RA	Unknown	0.0368943	0.193661	0.158727	-0.0253527	0.156767	0.121832	-0.062247	-0.0349343	-0.219014	-0.184079	0.498539	0.00147514	0.00841454	0.647175	0.00859527	0.0405062	0.272851	0.548793	0.000597881	0.00339678	1	0.654973	2.58763	2.0138	0.57445	2.00665	1.48657	0.848339	0.624924	2.88337	2.31346
638	CUST_1030_PI4	WGtarget	AGAP005581-RA	Unknown	-0.232353	-1.02316	-0.703764	-0.394429	-0.790804	-0.471411	-0.162076	0.319393	0.628729	0.309336	0.0439342	1.59973e-09	1.88985e-06	0.00141082	6.00437e-08	0.000325703	0.164829	0.0089919	7.86659e-06	0.0104979	0	1.45956	6.37586	4.72932	2.60237	5.68294	3.08187	1.01487	1.99163	4.29303	1.93997
639	CUST_10300_PI	WGtarget	AGAP011718-RA	Unknown	0.0432968	0.128187	0.151579	-0.0240241	0.08489	0.108282	-0.0673209	0.0233921	-0.152211	-0.175603	0.423405	0.0253235	0.0106368	0.661645	0.134656	0.0641171	0.232037	0.685254	0.0112556	0.00466589	1	0.706581	1.6452	1.93557	0.567635	1.08297	1.33175	0.901569	0.557109	1.91641	2.20893
640	CUST_10301_PI	WGtarget	AGAP011719-RA	Unknown	0.0684713	0.168913	0.16833	0.0406734	0.100441	0.0998591	-0.027798	-0.000582077	-0.128239	-0.127657	0.170411	0.00200581	0.00239569	0.418383	0.0540525	0.0600265	0.582286	0.991118	0.0176474	0.0200588	1	1.00374	2.48729	2.42863	0.710326	1.38938	1.35408	0.606535	0.449981	1.76626	1.72342
641	CUST_10302_PI	WGtarget	AGAP011720-RA	Unknown	0.0425581	0.154931	0.180605	0.0453574	0.112373	0.138047	0.00279935	0.0256738	-0.109573	-0.135247	0.444913	0.00981775	0.00372095	0.424571	0.0577521	0.0241191	0.961038	0.666063	0.0683789	0.0292517	1	0.690758	1.9623	2.28348	0.705689	1.36696	1.66133	0.458407	0.565588	1.31017	1.59691
642	CUST_10303_PI	WGtarget	AGAP011721-RA	Unknown	0.0885609	0.0840823	0.122334	0.0381418	-0.00447857	0.0337727	-0.0504191	0.0382513	-0.0459405	-0.0841918	0.0465324	0.0626477	0.00943661	0.384536	0.917918	0.448847	0.251606	0.399867	0.303908	0.0697062	1	1.44022	1.3395	1.97562	0.736989	0.471369	0.688021	0.875055	0.724517	0.813011	1.30371
643	CUST_10304_PI	WGtarget	AGAP011722-RA	Unknown	-0.00785227	0.0426359	0.0745524	-0.119807	0.0504882	0.0824047	-0.111955	0.0319165	-0.162443	-0.19436	0.908803	0.566314	0.325092	0.0924875	0.4649	0.277227	0.140714	0.661073	0.0378252	0.0107605	1	0.474262	0.615127	0.790989	1.20888	0.676802	0.843117	1.06791	0.567883	1.50968	1.93163
644	CUST_10305_PI	WGtarget	AGAP011723-RA	Unknown	0.126889	-0.180898	-0.235067	-0.0053363	-0.307788	-0.361956	-0.132226	-0.0541689	0.175562	0.229731	0.073304	0.0149513	0.00262817	0.939325	0.000155946	2.689e-05	0.0727641	0.465196	0.0215398	0.00392749	0	1.28663	1.82181	2.39844	0.46478	3.32375	3.89883	1.28913	0.676551	1.69922	2.26568
645	CUST_10306_PI	WGtarget	AGAP011724-RA	Unknown	0.054223	0.256042	0.159253	-0.0694777	0.201819	0.10503	-0.123701	-0.0967893	-0.32552	-0.22873	0.354046	0.00015799	0.0120321	0.243963	0.0016508	0.0868386	0.0417158	0.119336	6.82274e-06	0.000702452	1	0.763601	3.31941	1.89415	0.885261	2.55114	1.22991	1.47696	1.12343	4.33702	2.83072
646	CUST_10307_PI	WGtarget	AGAP011725-RA	Unknown	-0.0988606	0.0487159	-0.131596	0.222748	0.147577	-0.0327355	0.321608	-0.180312	0.174032	0.354344	0.442934	0.709587	0.324994	0.0955033	0.264121	0.806179	0.0192752	0.190698	0.197643	0.0134043	0	0.692181	0.546378	0.791089	1.1981	0.859095	0.508819	1.73699	0.96619	0.954525	1.85852
647	CUST_10308_PI	WGtarget	AGAP011726-RA	Unknown	0.227679	0.207748	0.191821	0.12002	-0.0199306	-0.0358576	-0.107659	-0.0159269	-0.0877283	-0.0718014	0.00103383	0.0027673	0.00606645	0.0686208	0.758877	0.588697	0.105217	0.812865	0.190881	0.290487	0	2.70497	2.38151	2.12192	1.30895	0.526468	0.603224	1.16582	0.506404	0.965925	0.827887
648	CUST_10309_PI	WGtarget	AGAP011727-RA	Unknown	0.099722	0.18234	0.186906	0.0767609	0.0826178	0.0871836	-0.0229611	0.0045658	-0.105579	-0.110145	0.0648418	0.00232525	0.00222883	0.157024	0.133339	0.133059	0.682738	0.935499	0.0710702	0.057319	1	1.32797	2.43838	2.45245	1.03129	1.08622	1.08694	0.558249	0.465957	1.29713	1.3695
649	CUST_1031_PI4	WGtarget	AGAP005582-RA	Unknown	0.115734	0.238715	0.326047	0.158983	0.12298	0.210312	0.0432487	0.0873322	-0.0797315	-0.167064	0.0357424	0.000177616	3.28806e-06	0.00591028	0.0306603	0.00100123	0.450639	0.134064	0.174103	0.00600102	1	1.5289	3.28096	4.56273	2.13062	1.58129	2.71507	0.686775	1.08444	0.99665	2.12562
650	CUST_10310_PI	WGtarget	AGAP011728-RA	Unknown	0.00449281	0.0538825	0.0872611	-0.00904648	0.0493897	0.0827683	-0.0135393	0.0333787	-0.0629289	-0.0963076	0.907843	0.186074	0.0380024	0.818041	0.207492	0.0459285	0.730349	0.410372	0.122676	0.022063	0	0.474586	0.974229	1.50818	0.5045	0.938772	1.44469	0.537793	0.716413	1.11417	1.69123
651	CUST_10311_PI	WGtarget	AGAP011729-RA	Unknown	-0.0180594	-0.377658	-0.246959	-0.0293762	-0.359599	-0.228899	-0.0113168	0.1307	0.348282	0.217583	0.782089	9.82618e-06	0.00155736	0.65543	2.59311e-06	0.00187768	0.865522	0.053049	1.6159e-05	0.00203999	0	0.517645	4.22253	2.56996	0.570523	4.63468	2.50863	0.488142	1.39568	4.06351	2.48157
652	CUST_10312_PI	WGtarget	AGAP011730-RA	Unknown	-0.0547228	-0.23632	-0.175318	-0.0343706	-0.181598	-0.120596	0.0203522	0.0610019	0.20195	0.140948	0.419233	0.00239323	0.0215734	0.616129	0.0127235	0.108889	0.779471	0.401729	0.0097113	0.0570452	0	0.709653	2.42901	1.69869	0.589394	1.87568	1.15433	0.518595	0.723135	1.96603	1.37121
653	CUST_10313_PI	WGtarget	AGAP011731-RA	Unknown	0.135686	0.182569	0.123022	0.0312989	0.0468822	-0.0126643	-0.104387	-0.0595465	-0.15127	-0.0917231	0.0114578	0.00129023	0.0253899	0.545119	0.373534	0.812369	0.0537703	0.277227	0.00779106	0.0988768	1	1.91032	2.6318	1.64434	0.627136	0.746306	0.506538	1.39106	0.843117	2.03913	1.18665
654	CUST_10314_PI	WGtarget	AGAP011732-RA	Unknown	0.0707132	-0.04706	0.0790531	0.0420991	-0.117773	0.00833995	-0.028614	0.126113	0.0891591	-0.036954	0.134164	0.324237	0.105343	0.372355	0.0153617	0.859632	0.53685	0.0129085	0.0660006	0.441219	1	1.08419	0.79188	1.16542	0.747334	1.81251	0.490122	0.631994	1.87109	1.32208	0.69341
655	CUST_10315_PI	WGtarget	AGAP011733-RA	Unknown	0.0521149	-0.343597	-0.27071	-0.167963	-0.395712	-0.322825	-0.220078	0.0728871	0.175634	0.102747	0.472691	7.15405e-05	0.0011558	0.0284156	8.0518e-06	0.000184516	0.0057754	0.343311	0.0262303	0.183337	0	0.671618	3.58048	2.66822	1.60657	4.2854	3.26819	2.13825	0.773548	1.63333	0.979206
656	CUST_10316_PI	WGtarget	AGAP011734-RA	Unknown	0.0318193	0.115337	0.170795	0.028886	0.0835176	0.138975	-0.00293336	0.0554578	-0.0864509	-0.141909	0.536943	0.0373543	0.00365438	0.581709	0.123116	0.0167783	0.956889	0.319796	0.124246	0.0146659	1	0.63194	1.51397	2.28944	0.606883	1.1131	1.78301	0.459633	0.796351	1.11	1.82849
657	CUST_10317_PI	WGtarget	AGAP011735-RA	Unknown	0.0210379	0.143266	0.182011	-0.0309206	0.122229	0.160973	-0.0519584	0.0387445	-0.174187	-0.212932	0.691343	0.0131721	0.00266946	0.56726	0.0319954	0.00767682	0.35382	0.497468	0.00423354	0.00073874	1	0.554385	1.86431	2.39315	0.614611	1.56678	2.04427	0.763798	0.655611	2.24096	2.8142
658	CUST_10318_PI	WGtarget	AGAP011736-RA	Unknown	-0.218249	0.108717	-0.0497615	0.0711175	0.326965	0.168487	0.289366	-0.158478	-0.0375992	0.120879	0.0247529	0.256178	0.607244	0.454327	0.00184883	0.0937392	0.00512962	0.119243	0.701106	0.230289	0	1.65282	0.869057	0.593927	0.684196	2.51391	1.2043	2.17755	1.1237	0.550014	0.904051
659	CUST_10319_PI	WGtarget	AGAP011737-RA	Unknown	-0.0524212	0.0954486	0.0244369	-0.0830702	0.14787	0.0768581	-0.030649	-0.0710117	-0.178519	-0.107507	0.298736	0.0686325	0.638435	0.11086	0.00738616	0.151983	0.554203	0.191566	0.00190978	0.0523613	0	0.818627	1.30891	0.578624	1.14819	2.05688	1.04228	0.621927	0.964726	2.50304	1.39993
660	CUST_1032_PI4	WGtarget	AGAP005583-RA	Unknown	0.130663	0.128135	0.123627	0.0402064	-0.0025274	-0.00703569	-0.0904562	-0.00450829	-0.0879288	-0.0834205	0.0811812	0.0923563	0.110643	0.589219	0.973242	0.927027	0.23594	0.953969	0.257143	0.290325	0	1.25276	1.20937	1.14886	0.602963	0.454878	0.468582	0.896206	0.460437	0.867868	0.828066
661	CUST_10320_PI	WGtarget	AGAP011738-RA	Unknown	-0.48681	1.06023	0.290906	-0.357147	1.54704	0.777716	0.129664	-0.769323	-1.41738	-0.648052	0.0302826	7.79632e-05	0.223927	0.110402	1.08455e-07	0.00285827	0.586939	0.00243834	2.02386e-06	0.0082907	0	1.58553	3.55236	0.913416	1.14961	5.53306	2.37076	0.604166	2.42303	4.70922	2.01874
662	CUST_10321_PI	WGtarget	AGAP011739-RA	Unknown	0.14782	0.213464	0.214458	0.101742	0.0656437	0.066638	-0.0460783	0.00099432	-0.111722	-0.112716	0.00954431	0.00052187	0.000614051	0.0705523	0.241772	0.247302	0.412563	0.98621	0.0571138	0.0576328	1	1.97192	2.92812	2.87484	1.29961	0.88811	0.880853	0.714728	0.451277	1.37078	1.36762
663	CUST_10322_PI	WGtarget	AGAP011740-RA	Unknown	-0.03902	0.0449748	-0.0634385	0.145892	0.0839948	-0.0244185	0.184912	-0.108413	0.100917	0.20933	0.479841	0.425587	0.26548	0.0131751	0.127301	0.658352	0.00175192	0.0614574	0.0744929	0.000759422	0	0.666947	0.704871	0.857375	1.86423	1.10187	0.56915	2.5318	1.34586	1.28139	2.805
664	CUST_10323_PI	WGtarget	AGAP011741-RA	Unknown	0.0412255	0.167935	0.194454	-0.00548946	0.126709	0.153229	-0.0467149	0.0265196	-0.173424	-0.199944	0.373748	0.00152511	0.000417542	0.906521	0.0109951	0.00407177	0.341502	0.590228	0.00139814	0.000293206	1	0.746136	2.5767	3.0009	0.475032	1.92441	2.25401	0.775205	0.602465	2.60537	3.11649
665	CUST_10324_PI	WGtarget	AGAP011742-RA	Unknown	-0.00409353	-0.156385	-0.0415956	-0.067809	-0.152292	-0.0375021	-0.0637155	0.11479	0.0885765	-0.0262133	0.949487	0.0290626	0.553353	0.306544	0.0283377	0.598621	0.368112	0.10824	0.218372	0.7051	0	0.461802	1.59912	0.622377	0.810181	1.60751	0.598228	0.750888	1.15635	0.921719	0.548187
666	CUST_10325_PI	WGtarget	AGAP011743-RA	Unknown	0.0759923	0.0558297	0.106279	0.026078	-0.0201626	0.0302869	-0.0499144	0.0504495	-0.0297518	-0.0802013	0.154065	0.299441	0.0585678	0.625642	0.709805	0.584042	0.360028	0.371902	0.59009	0.160187	1	1.03771	0.81788	1.36234	0.584583	0.546289	0.605597	0.758083	0.747729	0.602513	1.02452
667	CUST_10326_PI	WGtarget	AGAP011744-RA	Unknown	-0.06067	-0.454116	-0.277768	-0.180003	-0.393446	-0.217098	-0.119333	0.176349	0.274113	0.0977647	0.328488	1.04355e-07	0.000200104	0.00703316	6.70553e-07	0.00241377	0.073531	0.0108717	0.00023521	0.138896	0	0.787671	5.54156	3.24156	2.07333	5.04147	2.42628	1.28566	1.92816	3.18832	1.07243
668	CUST_10327_PI	WGtarget	AGAP011745-RA	Unknown	0.144503	-0.0979072	0.0766714	0.0562399	-0.24241	-0.0678316	-0.0882631	0.174579	0.154147	-0.0204315	0.00652773	0.0605854	0.144117	0.2709	5.00668e-05	0.199936	0.0925293	0.00249328	0.00578244	0.700198	0	2.09804	1.35094	1.06002	0.850738	3.69615	0.950916	1.20873	2.41546	2.13793	0.550427
669	CUST_10328_PI	WGtarget	AGAP011746-RA	Unknown	-0.0362635	-0.699796	-0.0428721	0.0924934	-0.663532	-0.00660867	0.128757	0.656924	0.792289	0.135366	0.792589	2.95011e-05	0.767293	0.51164	6.25181e-05	0.964112	0.375886	0.000115658	8.08605e-06	0.363069	0	0.513817	3.86816	0.52316	0.646931	3.62471	0.457528	0.744343	3.42293	4.28393	0.755337
670	CUST_10329_PI	WGtarget	AGAP011747-RA	Unknown	0.102244	0.354652	-0.00844439	0.391266	0.252408	-0.110688	0.289022	-0.363096	0.0366138	0.39971	0.454901	0.0156138	0.951497	0.00765239	0.059858	0.407513	0.0328071	0.011425	0.782228	0.00567381	0	0.683817	1.80702	0.461197	2.04513	1.35502	0.71857	1.55823	1.91129	0.517597	2.14409
671	CUST_1033_PI4	WGtarget	AGAP005583-RB	Unknown	0.0708036	0.201124	0.168035	0.0460163	0.13032	0.0972309	-0.0247873	-0.0330895	-0.155108	-0.122018	0.0698521	1.36813e-05	0.000182899	0.239224	0.00225616	0.0203465	0.527824	0.417348	0.000506569	0.00513098	0	1.30301	4.1169	3.27099	0.891631	2.44858	1.71854	0.637225	0.711139	2.93782	2.17747
672	CUST_10330_PI	WGtarget	AGAP011748-RA	Unknown	0.0817322	0.266966	0.214357	0.0538836	0.185234	0.132625	-0.0278486	-0.0526091	-0.213083	-0.160474	0.163698	0.000106065	0.00119862	0.358858	0.00251306	0.0297498	0.627993	0.374548	0.000964105	0.00984996	1	1.01719	3.4512	2.65628	0.75915	2.41314	1.5914	0.58344	0.745489	2.72717	1.96126
673	CUST_10331_PI	WGtarget	AGAP011749-RA	Unknown	-0.116022	0.57597	0.116024	-0.0903852	0.691992	0.232046	0.0256366	-0.459946	-0.666355	-0.20641	0.343425	6.51973e-05	0.362784	0.467373	6.01036e-06	0.0788721	0.838818	0.00133822	1.41727e-05	0.12086	0	0.773451	3.6109	0.755571	0.675091	4.37661	1.26227	0.497089	2.61985	4.10511	1.11926
674	CUST_10332_PI	WGtarget	AGAP011750-RA	Unknown	0.157931	-0.151735	-0.401946	-0.0285906	-0.309666	-0.559877	-0.186522	-0.250211	0.123145	0.373355	0.112841	0.134548	0.000363074	0.772026	0.00317758	3.99598e-06	0.0620334	0.0182714	0.218217	0.00081004	0	1.14224	1.08324	3.04647	0.521409	2.33513	4.50581	1.34278	1.75463	0.921937	2.78384
675	CUST_10333_PI	WGtarget	AGAP011751-RA	Unknown	0.121301	0.287375	-0.0341498	-0.165188	0.166074	-0.155451	-0.286489	-0.321525	-0.452563	-0.131038	0.317892	0.0253813	0.785346	0.184985	0.188851	0.22753	0.0280308	0.0179634	0.0012217	0.314104	0	0.798277	1.64446	0.516414	0.97612	0.969333	0.90806	1.61122	1.76034	2.65019	0.802156
676	CUST_10334_PI	WGtarget	AGAP011752-RA	Unknown	0.107289	-0.416495	-0.0474916	0.0597824	-0.523784	-0.154781	-0.0475065	0.369003	0.476277	0.107274	0.140337	6.91153e-06	0.538849	0.410223	3.80555e-08	0.0491984	0.528894	2.74328e-05	7.77394e-07	0.152831	0	1.06881	4.33282	0.630865	0.716544	5.78579	1.42126	0.636603	3.89212	4.99968	1.04041
677	CUST_10335_PI	WGtarget	AGAP011753-RA	Unknown	0.101446	-0.189849	-0.056637	0.176878	-0.291295	-0.158083	0.0754323	0.133212	0.366727	0.233515	0.188278	0.0194609	0.47468	0.0286475	0.000828584	0.0560161	0.340469	0.109638	7.57863e-05	0.00724108	0	0.970328	1.73372	0.670295	1.60389	2.77647	1.37732	0.776146	1.15203	3.56169	2.06362
678	CUST_10336_PI	WGtarget	AGAP011754-RA	Unknown	0.047871	0.176339	0.0288537	-0.00893959	0.128468	-0.0190173	-0.0568106	-0.147486	-0.185279	-0.0377933	0.273191	0.000378103	0.520204	0.838815	0.00653858	0.673183	0.204429	0.00300415	0.000272068	0.411348	0	0.847925	3.03305	0.641776	0.497089	2.0975	0.56241	0.943666	2.35372	3.14061	0.715672
679	CUST_10337_PI	WGtarget	AGAP011755-RA	Unknown	0.0446719	0.192592	0.19539	0.019922	0.14792	0.150718	-0.02475	0.00279778	-0.17267	-0.175468	0.344282	0.000522558	0.000506714	0.675163	0.00359294	0.00500396	0.616346	0.954736	0.00161149	0.00114456	1	0.772629	2.92766	2.93772	0.561496	2.29497	2.18585	0.589297	0.460211	2.55887	2.6715
680	CUST_10338_PI	WGtarget	AGAP011756-RA	Unknown	0.00231865	-0.237142	-0.1613	0.0234569	-0.23946	-0.163619	0.0211383	0.0758414	0.260599	0.184757	0.964248	9.64638e-05	0.00523898	0.656915	0.000103641	0.00524528	0.69311	0.178413	4.41735e-05	0.00224775	0	0.457493	3.48246	2.1708	0.569832	3.45901	2.1704	0.553591	0.98835	3.73758	2.4498
681	CUST_10339_PI	WGtarget	AGAP011757-RA	Unknown	-0.132746	-0.317242	-0.263665	-0.186858	-0.184496	-0.130919	-0.0541119	0.0535773	0.130384	0.0768072	0.0449338	5.39119e-05	0.000540143	0.00691385	0.00714046	0.0619005	0.422101	0.428324	0.062731	0.255313	0	1.45203	3.67257	2.91674	2.079	2.06835	1.34347	0.707505	0.702843	1.33907	0.87019
682	CUST_1034_PI4	WGtarget	AGAP005584-RA	Unknown	0.0684793	-0.534378	-0.146673	0.193274	-0.602857	-0.215152	0.124795	0.387705	0.727652	0.339947	0.562217	0.00010985	0.236732	0.115501	2.81994e-05	0.0913857	0.310126	0.00439654	2.25918e-06	0.0111683	0	0.617367	3.43989	0.895129	1.13443	3.88279	1.2129	0.806365	2.22839	4.67584	1.91907
683	CUST_10340_PI	WGtarget	AGAP011758-RA	Unknown	0.0579342	0.068826	0.0123781	-0.0425971	0.0108918	-0.0455561	-0.100531	-0.0564479	-0.111423	-0.0549752	0.232743	0.166596	0.801987	0.383946	0.820701	0.356856	0.0437801	0.263815	0.0292824	0.274742	0	0.900648	1.01126	0.510343	0.737431	0.50359	0.760978	1.46074	0.859468	1.59659	0.846077
684	CUST_10341_PI	WGtarget	AGAP011759-RA	Unknown	0.0322877	0.141068	0.141946	0.0324052	0.10878	0.109658	0.000117514	0.000877906	-0.108663	-0.109541	0.456865	0.00404853	0.00419355	0.460978	0.0168867	0.0220352	0.997916	0.984532	0.0230542	0.0203463	1	0.682396	2.25585	2.24399	0.67946	1.7808	1.69167	0.448045	0.451744	1.67656	1.71854
685	CUST_10342_PI	WGtarget	AGAP011760-RA	Unknown	0.031387	0.357185	0.137901	-0.210896	0.325798	0.106514	-0.242283	-0.219285	-0.568082	-0.348797	0.642233	1.45711e-05	0.0536515	0.00416013	2.93954e-05	0.12254	0.000928085	0.0032482	2.92503e-09	1.88207e-05	0	0.576746	4.09582	1.39176	2.24665	3.86945	1.11454	2.7399	2.32801	6.27997	4.01404
686	CUST_10343_PI	WGtarget	AGAP011761-RA	Unknown	-0.191957	-0.826107	-0.493029	-0.180679	-0.63415	-0.301071	0.0112784	0.333078	0.645428	0.31235	0.204924	7.72873e-06	0.00299706	0.23729	0.000156373	0.0523126	0.938709	0.0360207	0.000160004	0.0473491	0	0.942906	4.29817	2.35458	0.894377	3.32282	1.40027	0.46497	1.52633	3.31522	1.43423
687	CUST_10344_PI	WGtarget	AGAP011762-RA	Unknown	0.175948	0.0787259	-0.000882501	0.106491	-0.0972225	-0.176831	-0.0694574	-0.0796084	0.0277651	0.107374	0.00128529	0.129197	0.986371	0.0421824	0.0639111	0.00193612	0.181805	0.13969	0.594742	0.0493737	0	2.63303	1.09691	0.45123	1.47338	1.33287	2.49855	0.982083	1.07042	0.600129	1.42013
688	CUST_10345_PI	WGtarget	AGAP011763-RA	Unknown	0.0456575	0.155963	0.19011	0.0179414	0.110306	0.144453	-0.0277161	0.0341473	-0.138022	-0.172169	0.537143	0.0456913	0.0172365	0.810246	0.140297	0.0618451	0.705838	0.655011	0.0728612	0.0300723	1	0.631831	1.44649	1.77413	0.507279	1.0689	1.34374	0.547898	0.570711	1.28869	1.58782
689	CUST_10346_PI	WGtarget	AGAP011764-RA	Unknown	0.193479	-0.439118	-0.12023	0.151418	-0.632597	-0.313709	-0.0420604	0.318888	0.590536	0.271648	0.0294013	3.42375e-05	0.197066	0.0881794	6.1037e-08	0.00207183	0.648706	0.00156074	6.30912e-07	0.00548276	0	1.59523	3.82018	0.955521	1.22476	5.67982	2.47659	0.573745	2.56927	5.05809	2.15568
690	CUST_10347_PI	WGtarget	AGAP011765-RA	Unknown	0.0450466	-2.16133	-1.07922	0.796691	-2.20637	-1.12426	0.751644	1.08211	2.95802	1.87591	0.900271	2.11444e-06	0.00644097	0.0357283	1.09805e-06	0.0045137	0.0440381	0.00684772	7.21257e-09	2.24348e-05	0	0.476971	4.69657	2.10245	1.52902	4.89938	2.21967	1.45878	2.08219	6.11315	3.95811
691	CUST_10348_PI	WGtarget	AGAP011766-RA	Unknown	0.0494016	-0.82622	-0.211553	0.0524805	-0.875622	-0.260954	0.0030789	0.614668	0.878701	0.264033	0.745708	1.00956e-05	0.184509	0.734239	3.51985e-06	0.104013	0.983992	0.000565735	4.43665e-06	0.10508	0	0.531675	4.21424	0.977026	0.53622	4.54283	1.16969	0.451889	2.9013	4.47257	1.16623
692	CUST_10349_PI	WGtarget	AGAP011767-RA	Unknown	0.12952	-0.304271	-0.114992	-0.0155695	-0.43379	-0.244511	-0.145089	0.189279	0.288701	0.0994223	0.063636	0.000157373	0.117251	0.821273	8.9004e-07	0.0021149	0.0508387	0.0139713	0.000414797	0.177492	0	1.33432	3.32069	1.12937	0.503406	4.95941	2.47	1.41023	1.84467	3.00316	0.990105
693	CUST_1035_PI4	WGtarget	AGAP005585-RB	Unknown	-0.12061	-0.348765	-0.432314	-0.0156649	-0.228155	-0.311703	0.104946	-0.0835486	0.3331	0.416649	0.248044	0.00237332	0.00029928	0.880689	0.0308612	0.00510279	0.304648	0.430595	0.00294591	0.00041447	0	0.879846	2.4318	3.10967	0.483148	1.57912	2.17928	0.812227	0.70117	2.36037	3.00342
694	CUST_10350_PI	WGtarget	AGAP011768-RA	Unknown	-0.0315645	0.378356	0.143238	0.0860778	0.40992	0.174802	0.117642	-0.235118	-0.292278	-0.0571597	0.74536	0.000622046	0.159275	0.385181	0.000213855	0.086845	0.232708	0.0263616	0.00597577	0.572014	0	0.531785	2.87067	1.02645	0.736433	3.21968	1.22988	0.900683	1.63158	2.12702	0.612051
695	CUST_10351_PI	WGtarget	AGAP011769-RA	Unknown	-0.0241473	0.0561566	0.0734653	0.0433959	0.080304	0.0976126	0.0675432	0.0173087	-0.0127607	-0.0300694	0.698367	0.420275	0.298622	0.491521	0.196549	0.165854	0.334447	0.791386	0.855131	0.640421	0	0.551236	0.708867	0.818748	0.659417	0.956436	1.01276	0.781872	0.514246	0.491533	0.577609
696	CUST_10352_PI	WGtarget	AGAP011770-RA	Unknown	0.0751621	0.35796	0.119944	-0.00195993	0.282798	0.044782	-0.0771221	-0.238016	-0.35992	-0.121904	0.263407	1.14041e-05	0.0868774	0.976757	0.000168255	0.506847	0.246656	0.00153781	8.8174e-06	0.081936	0	0.859977	4.17487	1.22976	0.453894	3.29822	0.649884	0.881655	2.57393	4.25677	1.24971
697	CUST_10353_PI	WGtarget	AGAP011771-RA	Unknown	-0.166816	-0.534319	-0.11642	-0.0203291	-0.367504	0.0503951	0.146487	0.417899	0.51399	0.0960914	0.0973182	1.42169e-05	0.265912	0.83772	0.000639742	0.61972	0.149531	0.000264303	1.97287e-05	0.3421	0	1.19185	4.10417	0.856847	0.497448	2.86169	0.587579	1.04768	3.15	3.99906	0.774638
698	CUST_10354_PI	WGtarget	AGAP011772-RA	Unknown	0.13357	0.25655	0.202366	0.017692	0.12298	0.0687958	-0.115878	-0.0541841	-0.238858	-0.184674	0.0286012	0.000294263	0.00343395	0.76567	0.0477426	0.294327	0.0800429	0.394326	0.000899639	0.00585303	1	1.60442	3.11527	2.30978	0.523806	1.43151	0.823534	1.25751	0.728954	2.75004	2.13395
699	CUST_10355_PI	WGtarget	AGAP011773-RA	Unknown	0.0231096	0.175833	0.244612	0.0179904	0.152723	0.221502	-0.0051192	0.0687787	-0.157843	-0.226621	0.647124	0.0024392	9.67255e-05	0.725819	0.00603117	0.000367254	0.925197	0.212538	0.00735953	0.000221673	1	0.574469	2.42293	3.48165	0.539716	2.12392	3.04287	0.469137	0.930695	2.05818	3.20759
700	CUST_10356_PI	WGtarget	AGAP011774-RA	Unknown	0.114762	0.0967346	0.124554	0.0426244	-0.0180271	0.00979188	-0.0721374	0.027819	-0.0541103	-0.0819293	0.0114239	0.0330823	0.00855301	0.332216	0.683964	0.82812	0.110975	0.545227	0.235283	0.0820574	1	1.91132	1.55533	2.00839	0.784031	0.557711	0.500961	1.14784	0.627067	0.897087	1.24924
701	CUST_10357_PI	WGtarget	AGAP011775-RA	Unknown	0.0142457	-0.797157	-0.323175	-0.0724188	-0.811402	-0.33742	-0.0866645	0.473982	0.724738	0.250756	0.901954	2.50685e-07	0.011413	0.538168	1.14772e-07	0.00833927	0.463719	0.000480273	1.35996e-06	0.0449583	1	0.476492	5.31985	1.91163	0.631232	5.51979	2.0167	0.677625	2.956	4.83299	1.45187
702	CUST_10358_PI	WGtarget	AGAP011776-RA	Unknown	0.0611324	-0.147126	-0.0590615	0.110332	-0.208258	-0.120194	0.0491993	0.0880642	0.257457	0.169393	0.277461	0.0148647	0.31588	0.0597159	0.00105488	0.0499421	0.40055	0.148292	0.000144171	0.00782724	0	0.842798	1.8238	0.800322	1.35582	2.69829	1.41625	0.723995	1.05045	3.34943	2.03761
703	CUST_10359_PI	WGtarget	AGAP011777-RA	Unknown	-0.151763	-1.01411	-0.278804	0.160391	-0.862348	-0.12704	0.312154	0.735308	1.1745	0.439195	0.252971	3.00615e-08	0.0493245	0.234525	4.32347e-07	0.358329	0.0267873	1.05165e-05	2.12379e-09	0.00331572	0	0.873309	5.83485	1.42044	0.898128	5.16936	0.759599	1.62614	4.20121	6.32502	2.32141
704	CUST_1036_PI4	WGtarget	AGAP005585-RA	Unknown	-0.120932	-0.339531	-0.320356	0.0422246	-0.218599	-0.199425	0.163156	0.0191746	0.381756	0.362581	0.19308	0.00135204	0.00246054	0.64905	0.0219711	0.045155	0.0927426	0.840606	0.000400885	0.000597669	0	0.962111	2.61647	2.42006	0.573572	1.69267	1.45049	1.20793	0.49645	3.01388	2.88344
705	CUST_10360_PI	WGtarget	AGAP011778-RA	Unknown	-0.0925547	-0.128964	-0.0379817	-0.0173313	-0.0364095	0.054573	0.0752233	0.0909824	0.111633	0.0206503	0.0773308	0.0183759	0.470588	0.737309	0.47674	0.298974	0.147396	0.0940847	0.038599	0.696103	1	1.26895	1.75277	0.672999	0.535034	0.669026	0.818359	1.05242	1.20306	1.50306	0.552246
706	CUST_10361_PI	WGtarget	AGAP011778-RB	Unknown	0.0633022	0.121261	0.120574	-3.30775e-05	0.0579585	0.0572718	-0.0633353	-0.000686682	-0.121294	-0.120607	0.228145	0.0279454	0.031874	0.9995	0.284546	0.299305	0.24319	0.990138	0.0329775	0.0369711	1	0.907149	1.61217	1.56812	0.447569	0.834538	0.818031	0.886273	0.450226	1.55645	1.51758
707	CUST_10362_PI	WGtarget	AGAP011779-RA	Unknown	-0.166562	0.102276	-0.148037	-0.271457	0.268839	0.0185255	-0.104894	-0.250313	-0.373733	-0.12342	0.0518214	0.231767	0.0902843	0.00288196	0.00280523	0.826684	0.211654	0.00661815	0.000117701	0.157884	0	1.40357	0.901941	1.21693	2.36799	2.37703	0.501461	0.932104	2.09355	3.41684	1.02939
708	CUST_10363_PI	WGtarget	AGAP011780-RA	Unknown	-0.296544	-1.81478	-0.619691	0.43141	-1.51823	-0.323147	0.727954	1.19508	2.24619	1.0511	0.251227	1.33704e-07	0.0246116	0.103136	1.40066e-06	0.216697	0.00706633	8.10906e-05	1.46158e-09	0.000346781	0	0.875484	5.48195	1.65462	1.17258	4.82352	0.924305	2.07177	3.53902	6.37609	3.06135
709	CUST_10364_PI	WGtarget	AGAP011781-RA	Unknown	-0.154652	-1.42815	-0.328585	0.422096	-1.27349	-0.173933	0.576748	1.09956	1.85024	0.750681	0.540301	5.17354e-06	0.213016	0.107039	2.66538e-05	0.507694	0.0310398	0.000266403	8.73494e-08	0.00807787	1	0.629994	4.42409	0.929966	1.1601	3.9017	0.649378	1.5771	3.14753	5.58492	2.02719
710	CUST_10365_PI	WGtarget	AGAP011784-RA	Unknown	-0.167856	-0.385653	-0.227985	0.00974871	-0.217797	-0.0601283	0.177605	0.157668	0.395402	0.237733	0.154349	0.00354629	0.0756165	0.933969	0.0755913	0.635544	0.163029	0.213181	0.00381243	0.063021	0	1.03706	2.29924	1.27636	0.46645	1.27647	0.579924	1.01862	0.929698	2.27541	1.3376
711	CUST_10366_PI	WGtarget	AGAP011788-RA	Unknown	-0.200628	-1.23034	-0.571484	0.247891	-1.02972	-0.370856	0.448519	0.65886	1.47824	0.819375	0.296417	6.42474e-07	0.0062113	0.204177	5.67834e-06	0.0592353	0.0217171	0.00189026	1.45508e-08	0.000195244	0	0.82118	5.05325	2.11435	0.944063	4.39474	1.35856	1.69646	2.50643	5.97547	3.24932
712	CUST_10367_PI	WGtarget	AGAP011788-RB	Unknown	0.0178131	0.0412276	0.0938978	-0.018815	0.0234145	0.0760847	-0.0366281	0.0526702	-0.0600426	-0.112713	0.779315	0.537852	0.174751	0.771138	0.720858	0.275872	0.591951	0.444343	0.38725	0.105848	1	0.518653	0.631433	0.995446	0.521728	0.541708	0.844713	0.601592	0.69118	0.734739	1.16385
713	CUST_10368_PI	WGtarget	AGAP011791-RA	Unknown	0.163484	-1.32323	-0.563618	0.406202	-1.48671	-0.727102	0.242718	0.759609	1.72943	0.969821	0.470115	3.09086e-06	0.020206	0.0829152	2.34217e-07	0.00306639	0.2782	0.00247716	2.01001e-08	0.00020694	0	0.673302	4.58185	1.72092	1.24563	5.33738	2.34687	0.841921	2.4178	5.91513	3.2303
714	CUST_10369_PI	WGtarget	AGAP011792-RA	Unknown	0.0778193	0.195332	0.148735	0.0206471	0.117513	0.0709156	-0.0571721	-0.0465969	-0.174685	-0.128088	0.110925	0.000905983	0.00931153	0.668735	0.0182516	0.192373	0.291758	0.360164	0.00289736	0.0145219	1	1.148	2.74786	1.98009	0.564363	1.75499	0.963348	0.826476	0.757963	2.36623	1.83175
715	CUST_1037_PI4	WGtarget	AGAP005585-RC	Unknown	-0.0992243	-0.287405	-0.354117	0.0755151	-0.188181	-0.254893	0.174739	-0.0667119	0.36292	0.429632	0.29374	0.00510783	0.000921323	0.428953	0.0537203	0.0124479	0.0719807	0.497798	0.000692447	0.000129409	0	0.824185	2.17896	2.74229	0.702381	1.39134	1.883	1.29278	0.655401	2.83527	3.38475
716	CUST_10370_PI	WGtarget	AGAP011793-RA	Unknown	0.045654	0.0908778	-0.0630223	-0.0465688	0.0452239	-0.108676	-0.0922228	-0.1539	-0.137447	0.0164534	0.519103	0.213021	0.389557	0.517024	0.527108	0.142957	0.202213	0.0451293	0.0663099	0.823779	1	0.64245	0.929961	0.732772	0.64368	0.63764	1.06272	0.947257	1.45067	1.32047	0.502518
717	CUST_10371_PI	WGtarget	AGAP011794-RA	Unknown	0.115854	0.142245	0.148265	0.0275392	0.0263913	0.0324111	-0.0883148	0.00601987	-0.114706	-0.120726	0.0153649	0.00596934	0.00494646	0.550274	0.568025	0.513764	0.0792362	0.901176	0.0265443	0.0170125	1	1.81246	2.12732	2.18955	0.62405	0.61422	0.645665	1.26072	0.476731	1.62929	1.77847
718	CUST_10372_PI	WGtarget	AGAP011795-RA	Unknown	0.178448	-0.233446	0.0426129	0.0995553	-0.411894	-0.135835	-0.0788929	0.276059	0.333001	0.0569423	0.0611919	0.0182773	0.657395	0.294744	0.000161509	0.169987	0.411375	0.00882039	0.0017563	0.566034	0	1.34735	1.75452	0.569605	0.823075	3.312	1.00451	0.715651	1.99794	2.53089	0.61528
719	CUST_10373_PI	WGtarget	AGAP011796-RA	Unknown	0.0562334	0.153346	0.167366	0.0925045	0.0971123	0.111133	0.0362711	0.0140207	-0.0608412	-0.0748619	0.42733	0.0656523	0.0457666	0.195457	0.136568	0.139654	0.628534	0.837947	0.425082	0.273533	0	0.703574	1.32387	1.44592	0.958167	1.07816	1.0705	0.583161	0.497371	0.705262	0.847498
720	CUST_10374_PI	WGtarget	AGAP011797-RA	Unknown	0.0124511	-0.199633	-0.107521	-0.130442	-0.212084	-0.119972	-0.142893	0.0921119	0.0691905	-0.0229214	0.856577	0.00856952	0.142228	0.0696236	0.00418921	0.0998163	0.0483045	0.205032	0.333661	0.747906	0	0.491061	2.00774	1.06446	1.30415	2.24433	1.1836	1.42757	0.94275	0.782595	0.530795
721	CUST_10375_PI	WGtarget	AGAP011798-RA	Unknown	0.618936	0.0998947	-0.224308	0.0782579	-0.519041	-0.843244	-0.540678	-0.324203	-0.0216368	0.302566	0.00261191	0.605473	0.25281	0.682857	0.00890166	0.000118105	0.0066964	0.102651	0.909253	0.125085	0	2.40054	0.594819	0.873528	0.558209	1.99497	3.41565	2.08967	1.17421	0.474091	1.10768
722	CUST_10376_PI	WGtarget	AGAP011799-RA	Unknown	0.144853	-0.0512827	-0.0536257	-0.0171962	-0.196135	-0.198479	-0.162049	-0.00234305	0.0340865	0.0364295	0.019255	0.397839	0.377351	0.772459	0.0016306	0.00183989	0.00772418	0.968408	0.558158	0.537317	0	1.73732	0.726093	0.743082	0.521255	2.55525	2.51564	2.04214	0.456252	0.619627	0.631737
723	CUST_10377_PI	WGtarget	AGAP011800-RA	Unknown	0.118045	-0.444977	-0.190619	0.219076	-0.563023	-0.308664	0.101031	0.254359	0.664054	0.409695	0.400798	0.00385552	0.190186	0.128992	0.000306102	0.0355239	0.46613	0.0846661	5.25485e-05	0.00734919	0	0.723802	2.27166	0.967115	1.09745	3.1026	1.53097	0.675908	1.23859	3.68034	2.05864
724	CUST_10378_PI	WGtarget	AGAP011801-RA	Unknown	-0.120156	-0.338467	-0.354741	0.0176665	-0.218312	-0.234586	0.137822	-0.0162738	0.356134	0.372408	0.0667435	1.29568e-05	8.79446e-06	0.785167	0.00231035	0.00144593	0.0433608	0.811254	1.00316e-05	6.76139e-06	0	1.31837	4.13422	4.25762	0.516459	2.44058	2.59416	1.46395	0.506949	4.21647	4.33989
725	CUST_10379_PI	WGtarget	AGAP011802-RA	Unknown	0.0363792	-0.846376	-0.405148	-0.253925	-0.882755	-0.441527	-0.290304	0.441228	0.592451	0.151223	0.760569	1.38694e-07	0.0026199	0.0432535	4.52722e-08	0.0011945	0.0223613	0.00135431	4.17712e-05	0.231169	0	0.525799	5.47539	2.39948	1.46481	5.74154	2.65746	1.68681	2.61586	3.75602	0.902811
726	CUST_1038_PI4	WGtarget	AGAP005586-RA	Unknown	0.0908471	0.145856	0.14855	0.0258622	0.0550094	0.0577029	-0.0649849	0.00269352	-0.119994	-0.122688	0.0439871	0.00288764	0.00279982	0.559112	0.219708	0.215817	0.158104	0.953436	0.0134615	0.0117309	1	1.45914	2.36731	2.37764	0.619106	0.919693	0.925627	1.02891	0.460622	1.85714	1.90272
727	CUST_10380_PI	WGtarget	AGAP011803-RA	Unknown	-0.101489	-0.560829	-0.239253	0.155303	-0.459339	-0.137764	0.256792	0.321575	0.716132	0.394557	0.317932	7.74057e-06	0.0300544	0.137849	0.000122869	0.20517	0.0203075	0.00561244	2.47065e-07	0.00096241	0	0.798233	4.2979	1.58802	1.07503	3.40244	0.942531	1.71918	2.1478	5.32351	2.72777
728	CUST_10381_PI	WGtarget	AGAP011804-RA	Unknown	-0.0444737	-0.402389	-0.305172	-0.184746	-0.357916	-0.260698	-0.140272	0.0972173	0.217644	0.120426	0.562951	2.60706e-05	0.000853397	0.0237685	8.83817e-05	0.00395008	0.0980671	0.245638	0.0138458	0.150021	0	0.616958	3.90931	2.76676	1.66631	3.51135	2.26384	1.18937	0.883029	1.84769	1.04665
729	CUST_10382_PI	WGtarget	AGAP011805-RA	Unknown	0.240906	0.210895	0.19425	-0.0775566	-0.0300116	-0.0466562	-0.318463	-0.0166446	-0.288451	-0.271807	0.0775243	0.126768	0.164112	0.566278	0.824488	0.735631	0.0246146	0.905668	0.0436549	0.0604982	0	1.2681	1.10323	1.01636	0.615143	0.50226	0.535662	1.65459	0.475317	1.46165	1.35144
730	CUST_10383_PI	WGtarget	AGAP011806-RA	Unknown	0.474784	0.0158357	-0.0264946	0.01003	-0.458948	-0.501279	-0.464754	-0.0423304	-0.00580576	0.0365246	0.017085	0.935563	0.892288	0.957993	0.0146507	0.0106317	0.0151577	0.820139	0.974871	0.843373	0	1.77708	0.465933	0.479401	0.459298	1.8288	1.93574	1.81706	0.503746	0.454462	0.495554
731	CUST_10384_PI	WGtarget	AGAP011807-RA	Unknown	0.259016	0.378211	0.345617	0.265441	0.119195	0.0866014	0.00642537	-0.0325936	-0.11277	-0.080176	0.0722557	0.0142566	0.0239986	0.068008	0.373393	0.534467	0.962459	0.814937	0.418902	0.562848	1	1.29151	1.83788	1.66305	1.31197	0.746441	0.633309	0.457984	0.505664	0.709909	0.617013
732	CUST_10385_PI	WGtarget	AGAP011808-RA	Unknown	-0.114836	-0.0273118	0.0394016	0.049173	0.0875246	0.154238	0.164009	0.0667134	0.0764848	0.0097714	0.0302935	0.59816	0.457396	0.345858	0.103671	0.00705073	0.00384559	0.226379	0.159807	0.857525	1	1.5854	0.598446	0.682043	0.771174	1.17084	2.07249	2.27244	0.909767	1.02536	0.490768
733	CUST_10386_PI	WGtarget	AGAP011809-RA	Unknown	0.029037	0.37193	-0.111725	-0.290136	0.342892	-0.140762	-0.319173	-0.483654	-0.662066	-0.178412	0.880132	0.10285	0.618178	0.141583	0.0693024	0.518756	0.157986	0.0205864	0.00578797	0.361695	1	0.483336	1.17355	0.588376	1.06586	1.30578	0.642664	1.02918	1.71467	2.13762	0.756551
734	CUST_10387_PI	WGtarget	AGAP011810-RA	Unknown	-0.107872	-0.0408657	-0.11044	-0.221897	0.0670063	-0.00256758	-0.114025	-0.0695739	-0.181031	-0.111457	0.159878	0.596329	0.16013	0.00656588	0.367833	0.972871	0.130581	0.369097	0.0219329	0.153048	0	1.0252	0.599361	1.02465	2.09613	0.751125	0.454982	1.09328	0.750068	1.69328	1.03995
735	CUST_10388_PI	WGtarget	AGAP011811-RA	Unknown	-0.620057	-0.131374	-0.19839	-0.265454	0.488683	0.421666	0.354602	-0.0670166	-0.134081	-0.0670643	8.64724e-08	0.148379	0.0342611	0.0053067	4.87979e-06	5.31983e-05	0.000329743	0.463433	0.140186	0.461695	0	5.58714	1.05024	1.54332	2.16656	4.44259	3.67657	3.07766	0.67784	1.06921	0.679007
736	CUST_10389_PI	WGtarget	AGAP011812-RA	Unknown	-0.000809366	0.0529909	-0.0551153	-0.254224	0.0538003	-0.054306	-0.253415	-0.108106	-0.307215	-0.199109	0.994051	0.632269	0.625812	0.0279311	0.6324	0.635755	0.0305623	0.356475	0.0112687	0.0951924	0	0.449141	0.581458	0.584527	1.61234	0.58139	0.579831	1.58239	0.761339	1.916	1.19914
737	CUST_1039_PI4	WGtarget	AGAP005587-RA	Unknown	0.116644	0.128951	0.171016	0.0594354	0.0123073	0.0543719	-0.0572085	0.0420646	-0.0695158	-0.11158	0.051893	0.0376925	0.00841045	0.318434	0.83719	0.381882	0.34973	0.501002	0.264887	0.0806698	1	1.40307	1.51093	2.01393	0.797658	0.497602	0.739284	0.767607	0.65341	0.858136	1.25491
738	CUST_10390_PI	WGtarget	AGAP011813-RA	Unknown	0.078692	0.182331	0.143623	0.0293617	0.103639	0.0649307	-0.0493302	-0.038708	-0.152969	-0.114261	0.126426	0.00126788	0.00979691	0.568352	0.0535048	0.225872	0.345548	0.473917	0.00679688	0.0408371	1	1.10411	2.63788	1.96306	0.614021	1.39278	0.9105	0.771465	0.670801	2.08461	1.48396
739	CUST_10391_PI	WGtarget	AGAP011814-RA	Unknown	0.0593467	0.185888	0.193255	0.0136212	0.126541	0.133908	-0.0457255	0.00736709	-0.172267	-0.179634	0.210272	0.000936499	0.000700289	0.773024	0.00976204	0.0121327	0.364739	0.879785	0.0018552	0.000778711	1	0.934336	2.73698	2.83164	0.521036	1.96428	1.89157	0.753809	0.483424	2.51282	2.79711
740	CUST_10392_PI	WGtarget	AGAP011815-RA	Unknown	0.0406379	0.0893355	0.0974631	0.0121754	0.0486977	0.0568252	-0.0284625	0.00812756	-0.0771601	-0.0852877	0.647541	0.327806	0.291344	0.892421	0.58681	0.534932	0.750346	0.93028	0.399696	0.360847	1	0.574311	0.788327	0.826908	0.479367	0.604241	0.633076	0.52982	0.467593	0.724644	0.757296
741	CUST_10393_PI	WGtarget	AGAP011816-RA	Unknown	0.00617044	0.234209	-0.129108	0.0238763	0.228038	-0.135279	0.0177059	-0.363317	-0.210332	0.152985	0.947239	0.0192889	0.184353	0.800433	0.0188422	0.158905	0.847909	0.000684342	0.0320138	0.117837	0	0.462502	1.73677	0.977329	0.510924	1.74432	1.02718	0.493978	2.83899	1.56658	1.12773
742	CUST_10394_PI	WGtarget	AGAP011817-RA	Unknown	0.0601134	-0.331375	-0.095314	0.0332632	-0.391489	-0.155427	-0.0268502	0.236061	0.364639	0.128577	0.324995	1.56046e-05	0.15291	0.589911	7.32406e-07	0.0255592	0.683371	0.00108612	6.34688e-06	0.0551308	0	0.791089	4.07451	1.04022	0.602598	5.01725	1.64217	0.557972	2.689	4.35941	1.38265
743	CUST_10395_PI	WGtarget	AGAP011818-RA	Unknown	-0.0803482	-0.127716	-0.135592	-0.0470299	-0.0473678	-0.0552438	0.0333183	-0.00787604	0.0806861	0.0885621	0.21887	0.0604148	0.0476334	0.47254	0.453835	0.393893	0.597717	0.904338	0.215042	0.1816	0	0.920957	1.35189	1.43225	0.671716	0.68454	0.729304	0.598671	0.475711	0.926813	0.982434
744	CUST_10396_PI	WGtarget	AGAP011819-RA	Unknown	0.138381	-0.516088	-0.0914082	0.12055	-0.654469	-0.229789	-0.0178305	0.42468	0.636638	0.211958	0.142588	8.18084e-06	0.348791	0.20589	1.12803e-07	0.0236359	0.851385	0.00014602	3.29165e-07	0.0361264	0	1.06362	4.28006	0.768464	0.941373	5.52255	1.66832	0.492824	3.34529	5.24779	1.52536
745	CUST_10397_PI	WGtarget	AGAP011820-RA	Unknown	-0.0210484	-0.113628	-0.197345	0.0476107	-0.0925798	-0.176297	0.0686591	-0.083717	0.161239	0.244956	0.73497	0.0907678	0.00568041	0.452531	0.150507	0.0128222	0.303063	0.212662	0.0215653	0.000796955	0	0.535959	1.21514	2.14372	0.685468	1.04556	1.87323	0.813904	0.930535	1.69882	2.78923
746	CUST_10398_PI	WGtarget	AGAP011821-RA	Unknown	0.0545786	-0.0769657	-0.174807	-0.149588	-0.131544	-0.229386	-0.204166	-0.0978412	-0.072622	0.0252192	0.50479	0.35847	0.0443427	0.0782341	0.113158	0.00934987	0.0169916	0.252122	0.383093	0.764531	0	0.651083	0.759509	1.45647	1.26503	1.14131	1.9788	1.77888	0.874437	0.738177	0.524251
747	CUST_10399_PI	WGtarget	AGAP011822-RA	Unknown	0.214572	-0.0425461	-0.209236	-0.234061	-0.257118	-0.423808	-0.448632	-0.16669	-0.191514	-0.0248241	0.0336838	0.666875	0.0452229	0.023782	0.0151177	0.000255362	0.000103976	0.116664	0.0685786	0.811219	0	1.5491	0.565202	1.44994	1.66614	1.81797	3.1616	3.45781	1.13104	1.30917	0.506958
748	CUST_104_PI42	WGtarget	AGAP004761-RA	Unknown	0.00482738	0.0924927	0.187103	0.00307301	0.0876653	0.182276	-0.00175437	0.0946102	-0.0894197	-0.18403	0.915897	0.0601614	0.00057375	0.94734	0.0710858	0.000867692	0.971211	0.0625811	0.0776758	0.000733841	1	0.471977	1.35331	2.8967	0.462465	1.29707	2.76169	0.455462	1.33984	1.26739	2.81616
749	CUST_1040_PI4	WGtarget	AGAP005588-RA	Unknown	0.113708	0.221275	0.236684	0.0347835	0.107566	0.122976	-0.078925	0.0154095	-0.186491	-0.201901	0.0399905	0.000306383	0.000179481	0.523175	0.0587119	0.0354477	0.159306	0.787334	0.0022832	0.00131695	1	1.49102	3.10231	3.27733	0.63999	1.36151	1.5317	1.02641	0.515719	2.44443	2.62501
750	CUST_10400_PI	WGtarget	AGAP011823-RA	Unknown	0.192703	0.322254	0.222686	0.0593991	0.129551	0.0299828	-0.133304	-0.0995686	-0.262855	-0.163287	0.00197704	7.20176e-06	0.000803867	0.308285	0.0300342	0.615317	0.0292211	0.10366	0.000120114	0.00974559	0	2.49174	4.31976	2.78641	0.808295	1.58827	0.589814	1.59726	1.17086	3.40991	1.96485
751	CUST_10401_PI	WGtarget	AGAP011824-RA	Unknown	0.0788654	0.416055	-0.0886126	-0.0719629	0.33719	-0.167478	-0.150828	-0.504668	-0.488018	0.0166498	0.577166	0.00760513	0.553074	0.617174	0.026862	0.272938	0.314787	0.00228089	0.00289521	0.912312	0	0.609288	2.04724	0.622508	0.5889	1.62519	0.848243	0.801398	2.44478	2.36644	0.47314
752	CUST_10402_PI	WGtarget	AGAP011825-RA	Unknown	-0.199498	-0.0416051	-0.284179	-0.0396671	0.157893	-0.0846808	0.159831	-0.242574	0.001938	0.244512	0.0217528	0.629951	0.00264371	0.636916	0.0633046	0.328358	0.0664208	0.00826062	0.981965	0.00749011	0	1.69595	0.582515	2.39637	0.5793	1.33611	0.787811	1.31992	2.01998	0.452451	2.05242
753	CUST_10403_PI	WGtarget	AGAP011826-RA	Unknown	-0.0729213	0.00575393	-0.330527	-0.068349	0.0786752	-0.257606	0.00457226	-0.336281	-0.074103	0.262178	0.445606	0.95274	0.0019228	0.479284	0.401307	0.0108307	0.960852	0.00158105	0.437515	0.0105803	0	0.690262	0.460819	2.50102	0.66736	0.723436	1.92948	0.458448	2.56511	0.696051	1.9373
754	CUST_10404_PI	WGtarget	AGAP011827-RA	Unknown	0.183683	-0.0688477	0.00581855	0.649384	-0.25253	-0.177864	0.465701	0.0746663	0.718231	0.643565	0.158685	0.609636	0.965698	2.31633e-05	0.051299	0.184298	0.00115661	0.570332	7.04956e-06	2.8565e-05	0	1.02763	0.59275	0.45706	3.94764	1.40708	0.977421	2.66807	0.612943	4.32673	3.87855
755	CUST_10405_PI	WGtarget	AGAP011828-RA	Unknown	0.188097	-0.998828	-0.329857	0.349539	-1.18692	-0.517954	0.161442	0.668971	1.34837	0.679396	0.326633	1.63426e-05	0.0986501	0.0772972	6.05316e-07	0.0106147	0.390441	0.0016925	8.8284e-08	0.00141452	0	0.78949	4.0597	1.18744	1.26904	5.07038	1.93627	0.732044	2.543	5.58299	2.60153
756	CUST_10406_PI	WGtarget	AGAP011829-RA	Unknown	-0.35081	0.547425	-0.120391	-0.0609234	0.898235	0.230419	0.289887	-0.667816	-0.608349	0.0594672	0.0134476	0.000485507	0.402239	0.656043	4.21274e-07	0.119961	0.0500957	6.95761e-05	0.000219458	0.679573	0	1.85748	2.95234	0.722775	0.570262	5.17704	1.12168	1.41521	3.58947	3.21093	0.559575
757	CUST_10407_PI	WGtarget	AGAP011830-RA	Unknown	-0.0903944	-0.379657	-0.219639	0.0679794	-0.289263	-0.129245	0.158374	0.160018	0.447636	0.287618	0.225065	2.07953e-05	0.00662022	0.36493	0.000431085	0.0919428	0.0374432	0.0428198	1.55428e-06	0.000665619	0	0.911682	3.98212	2.09344	0.753619	2.99102	1.21091	1.51318	1.46835	4.79065	2.84828
758	CUST_10408_PI	WGtarget	AGAP011831-RA	Unknown	0.15591	-0.176199	0.0232377	0.13024	-0.332109	-0.132672	-0.0256699	0.199437	0.306439	0.107002	0.079626	0.0535957	0.794345	0.145317	0.000621751	0.142942	0.768037	0.0342414	0.00161676	0.241063	1	1.25919	1.39215	0.513167	1.05723	2.87082	1.06276	0.522902	1.54351	2.55798	0.889086
759	CUST_10409_PI	WGtarget	AGAP011832-RA	Unknown	0.0219313	-0.445397	-0.126836	-0.0554547	-0.467328	-0.148768	-0.077386	0.318561	0.389942	0.0713815	0.824425	0.000150962	0.223361	0.579195	2.94909e-05	0.13883	0.42628	0.0030398	0.00041782	0.470212	0	0.502285	3.33433	0.914263	0.608216	3.86824	1.0726	0.704372	2.34956	3.00069	0.673232
760	CUST_1041_PI4	WGtarget	AGAP005589-RA	Unknown	0.0692294	0.152258	0.189044	0.0536578	0.0830288	0.119815	-0.0155716	0.0367859	-0.0986004	-0.135386	0.165462	0.00493674	0.000901616	0.28783	0.109494	0.0278751	0.76122	0.486703	0.0661618	0.0147662	1	1.01355	2.19023	2.74935	0.830803	1.15243	1.61299	0.525548	0.662523	1.32124	1.82601
761	CUST_10410_PI	WGtarget	AGAP011833-RA	Unknown	0.18124	-0.346955	-0.350232	-0.0784511	-0.528196	-0.531472	-0.259691	-0.00327612	0.268504	0.271781	0.0544618	0.000787447	0.000752011	0.397873	2.19076e-06	2.8069e-06	0.00689204	0.972045	0.00620391	0.00643224	0	1.38682	2.79321	2.80824	0.726072	4.68576	4.61201	2.08007	0.455226	2.11472	2.10287
762	CUST_10411_PI	WGtarget	AGAP011834-RA	Unknown	-0.0508466	0.524944	0.22715	0.21184	0.57579	0.277997	0.262687	-0.297793	-0.313103	-0.0153102	0.668654	0.00019548	0.0793581	0.0872486	5.14038e-05	0.0359792	0.0435959	0.0252316	0.0191926	0.903625	0	0.564401	3.24902	1.26024	1.22833	3.68797	1.52671	1.46214	1.64646	1.73839	0.475972
763	CUST_10412_PI	WGtarget	AGAP011835-RA	Unknown	-0.0484233	-0.221228	-0.116282	0.00812548	-0.172804	-0.067859	0.0565488	0.104945	0.229353	0.124408	0.408526	0.000784886	0.0625983	0.891102	0.00725323	0.274111	0.351424	0.100827	0.0007632	0.0539738	0	0.717752	2.7944	1.33977	0.479785	2.06306	0.846851	0.766046	1.18031	2.80346	1.38984
764	CUST_10413_PI	WGtarget	AGAP011836-RA	Unknown	0.109443	0.181344	0.203494	0.0726999	0.0719007	0.0940511	-0.0367429	0.0221504	-0.108644	-0.130794	0.0471077	0.0021944	0.000805638	0.184212	0.182185	0.0907944	0.490288	0.688421	0.0520772	0.023251	1	1.43602	2.45792	2.7858	0.977573	0.981401	1.21504	0.660169	0.555695	1.40184	1.67374
765	CUST_10414_PI	WGtarget	AGAP011837-RA	Unknown	0.0321207	-0.143732	-0.0879824	0.123253	-0.175853	-0.120103	0.0911328	0.0557501	0.266986	0.211236	0.492146	0.00484661	0.0771587	0.0140188	0.000970115	0.019917	0.0664562	0.269223	7.14154e-06	0.000202251	0	0.659003	2.1964	1.26968	1.84365	2.72534	1.72587	1.31977	0.852738	4.32211	3.23795
766	CUST_10415_PI	WGtarget	AGAP011838-RA	Unknown	-0.0394368	-0.197823	-0.0431308	0.0238016	-0.158387	-0.00369406	0.0632383	0.154693	0.221625	0.0669324	0.604361	0.0153376	0.585576	0.758585	0.0513541	0.963187	0.423255	0.0653547	0.00919281	0.413579	0	0.595346	1.81297	0.604844	0.526581	1.40667	0.4578	0.706701	1.32537	1.98436	0.713998
767	CUST_10416_PI	WGtarget	AGAP011839-RA	Unknown	0.0604066	-0.237272	-0.203086	0.028073	-0.297679	-0.263493	-0.0323336	0.0341856	0.265345	0.231159	0.331648	0.000699865	0.00336099	0.655334	5.59237e-05	0.000307591	0.610457	0.603688	0.000278531	0.00137007	0	0.784558	2.83179	2.31697	0.570561	3.66108	3.10106	0.592357	0.595676	3.13296	2.612
768	CUST_10417_PI	WGtarget	AGAP011840-RA	Unknown	-0.034991	0.16596	0.0352624	0.0354365	0.200951	0.0702534	0.0704275	-0.130698	-0.130524	0.00017414	0.472508	0.00346561	0.505139	0.470514	0.000156039	0.170652	0.166408	0.0118976	0.0146292	0.997134	0	0.671724	2.30689	0.650849	0.673038	3.3236	1.0033	1.01162	1.89807	1.82931	0.448281
769	CUST_10418_PI	WGtarget	AGAP011841-RA	Unknown	0.092646	0.223425	0.167638	0.0370573	0.130779	0.0749923	-0.0555887	-0.055787	-0.186368	-0.130581	0.036089	2.14998e-05	0.000725634	0.391437	0.0038735	0.0949102	0.203153	0.209575	0.000185636	0.00526628	0	1.52568	3.97205	2.82024	0.731216	2.27016	1.20016	0.945694	0.935412	3.26611	2.16914
770	CUST_10419_PI	WGtarget	AGAP011842-RA	Unknown	-2.10168e-05	-0.515892	-0.279029	-0.505439	-0.515871	-0.279008	-0.505418	0.236863	0.0104528	-0.226411	0.999934	0.0569024	0.292024	0.0551818	0.0390825	0.26919	0.0466904	0.349913	0.966536	0.368024	1	0.447453	1.37201	0.826178	1.38236	1.49886	0.852783	1.43907	0.767459	0.456803	0.750968
771	CUST_1042_PI4	WGtarget	AGAP005591-RA	Unknown	0.0101558	-0.127117	-0.00588609	-0.157568	-0.137273	-0.0160419	-0.167724	0.121231	-0.0304512	-0.151682	0.936927	0.335835	0.964393	0.231499	0.286882	0.902066	0.195415	0.364597	0.814869	0.256932	1	0.465516	0.780482	0.457457	0.902327	0.831901	0.476465	0.958233	0.753935	0.505686	0.868139
772	CUST_10420_PI	WGtarget	AGAP011843-RA	Unknown	-0.0513172	-0.385047	-0.308493	-0.0948397	-0.333729	-0.257176	-0.0435225	0.0765532	0.290207	0.213654	0.427249	4.11127e-06	0.000115548	0.154223	2.14963e-05	0.000998928	0.534494	0.27534	0.00027956	0.00403465	0	0.703635	4.49694	3.42311	1.03736	3.97205	2.71581	0.633294	0.845396	3.13194	2.25697
773	CUST_10421_PI	WGtarget	AGAP011844-RA	Unknown	0.09664	0.221075	0.185296	0.0655376	0.124435	0.0886561	-0.0311023	-0.0357789	-0.155537	-0.119758	0.0824108	0.000722943	0.0038789	0.23705	0.0266638	0.139009	0.595188	0.530025	0.0127067	0.0398528	1	1.24776	2.8214	2.2697	0.894697	1.62775	1.07215	0.599906	0.635906	1.87607	1.49217
774	CUST_10422_PI	WGtarget	AGAP011845-RA	Unknown	0.0836337	-0.0147965	0.0637945	0.00669575	-0.0984302	-0.0198392	-0.0769379	0.0785909	0.0214922	-0.0570987	0.122973	0.784276	0.252817	0.901463	0.0809969	0.723099	0.16812	0.174141	0.700708	0.319639	1	1.11346	0.516807	0.873522	0.47665	1.25358	0.540808	1.00829	0.996592	0.550177	0.796508
775	CUST_10423_PI	WGtarget	AGAP011846-RA	Unknown	-0.205288	-0.788025	-0.533705	-0.133083	-0.582736	-0.328417	0.072205	0.25432	0.654941	0.400622	0.0226788	1.58784e-09	2.93003e-06	0.135462	3.24721e-07	0.00145835	0.438606	0.00987558	1.14463e-07	0.000144775	0	1.68202	6.37586	4.59886	1.0809	5.2513	2.59145	0.695277	1.96038	5.52031	3.34816
776	CUST_10424_PI	WGtarget	AGAP011847-RA	Unknown	-0.174607	-0.193403	-0.201264	-0.0610031	-0.0187954	-0.0266569	0.113604	-0.00786145	0.1324	0.140261	0.000550474	0.000448107	0.000336617	0.189199	0.678965	0.593174	0.028073	0.869944	0.0122707	0.00578173	0	2.91032	2.97866	3.07101	0.968824	0.559808	0.6009	1.6107	0.486646	1.88789	2.13796
777	CUST_10425_PI	WGtarget	AGAP011848-RA	Unknown	0.0928443	0.162644	0.224886	0.0685879	0.0697999	0.132042	-0.0242564	0.0622416	-0.0940563	-0.156298	0.0789638	0.00401891	0.000205799	0.196164	0.19147	0.0193325	0.645418	0.259803	0.0873615	0.00732627	1	1.26187	2.25822	3.23217	0.957014	0.964859	1.73601	0.575262	0.864451	1.22784	2.0597
778	CUST_10426_PI	WGtarget	AGAP011849-RA	Unknown	0.00684704	0.433289	0.263541	-0.161332	0.426442	0.256694	-0.168179	-0.169748	-0.594621	-0.424873	0.937792	3.83574e-05	0.00620278	0.0771469	2.65856e-05	0.00630318	0.0578642	0.0654344	1.86119e-07	4.53173e-05	0	0.465261	3.78359	2.11477	1.26973	3.9027	2.1094	1.3663	1.32496	5.3985	3.72941
779	CUST_10427_PI	WGtarget	AGAP011850-RA	Unknown	-0.199909	-0.65392	-0.200842	0.298107	-0.454011	-0.00093313	0.498016	0.453078	0.952027	0.498949	0.191932	0.000193201	0.203247	0.0594284	0.005495	0.995211	0.00263799	0.00737276	1.08705e-06	0.00349101	0	0.964141	3.25275	0.945562	1.35742	2.1549	0.448828	2.39713	2.05757	4.90233	2.30444
780	CUST_10428_PI	WGtarget	AGAP011851-RA	Unknown	0.0764507	0.148695	0.0865727	-0.00110505	0.0722443	0.010122	-0.0775557	-0.0621223	-0.1498	-0.0876778	0.128845	0.00581644	0.0976914	0.982405	0.158252	0.843674	0.130892	0.239935	0.00632547	0.100703	0	1.09777	2.13605	1.19064	0.45233	1.02859	0.495465	1.09242	0.890642	2.10841	1.18073
781	CUST_10429_PI	WGtarget	AGAP011852-RA	Unknown	-1.04247	-0.801531	-0.754671	-0.475799	0.240943	0.287803	0.566675	0.0468603	0.325732	0.278872	0.0054382	0.0307149	0.0449232	0.188008	0.506135	0.436657	0.124434	0.900337	0.378654	0.458245	0	2.15835	1.58071	1.45208	0.970811	0.650261	0.696697	1.10948	0.476957	0.741974	0.681453
782	CUST_1043_PI4	WGtarget	AGAP005592-RA	Unknown	0.185489	0.372194	0.158672	0.154817	0.186704	-0.026817	-0.0306722	-0.213521	-0.217376	-0.00385518	0.171295	0.0100942	0.254693	0.258068	0.173193	0.845718	0.820313	0.135308	0.121766	0.977988	1	1.00203	1.95324	0.871001	0.866682	0.998428	0.494741	0.503696	1.08128	1.11678	0.453571
783	CUST_10430_PI	WGtarget	AGAP011854-RA	Unknown	0.0343516	0.1911	0.217905	-0.0225606	0.156748	0.183554	-0.0569122	0.0268059	-0.21366	-0.240466	0.430377	0.000303819	8.07812e-05	0.608771	0.00133809	0.000688566	0.243387	0.569027	0.000126672	1.43701e-05	1	0.701325	3.10488	3.54027	0.593169	2.61988	2.83711	0.886026	0.613652	3.39197	4.10032
784	CUST_10431_PI	WGtarget	AGAP011858-RA	Unknown	0.102693	-0.439371	-0.174583	-0.0646913	-0.542064	-0.277276	-0.167384	0.264788	0.37468	0.109892	0.318964	0.000271575	0.109567	0.531374	4.94537e-06	0.0101069	0.101153	0.0137715	0.00085203	0.28116	0	0.797145	3.14105	1.15222	0.635126	4.43841	1.95278	1.17921	1.84952	2.76719	0.838551
785	CUST_10432_PI	WGtarget	AGAP011859-RA	Unknown	-0.112856	-0.607046	-0.398426	-0.0647516	-0.49419	-0.28557	0.0481048	0.20862	0.542295	0.333675	0.235512	1.19529e-06	0.000464301	0.499552	1.7935e-05	0.00923885	0.63737	0.0472633	1.1666e-05	0.00233796	0	0.896767	4.87303	2.96697	0.654313	4.02968	1.98279	0.5791	1.43484	4.16834	2.43669
786	CUST_10433_PI	WGtarget	AGAP011867-RA	Unknown	0.176056	0.213361	0.255159	0.0955599	0.0373052	0.0791024	-0.0804962	0.0417972	-0.117801	-0.159599	0.00325829	0.00104639	0.000193406	0.0967704	0.512479	0.20153	0.189521	0.485724	0.0612514	0.0109498	1	2.32697	2.70098	3.25245	1.1938	0.646456	0.948345	0.968268	0.663156	1.347	1.92578
787	CUST_10434_PI	WGtarget	AGAP011870-RA	Unknown	0.111177	0.114669	0.146663	0.0801308	0.0034923	0.0354862	-0.031046	0.0319939	-0.0345383	-0.0665322	0.022933	0.0213474	0.00488979	0.0997951	0.94223	0.472177	0.521002	0.523369	0.483305	0.189729	1	1.67818	1.70232	2.19354	1.18366	0.463936	0.671965	0.641282	0.639873	0.664707	0.967917
788	CUST_10435_PI	WGtarget	AGAP011871-RA	Unknown	-0.167912	-0.144773	-0.164778	-0.196413	0.023139	0.00313369	-0.0285012	-0.0200053	-0.0516402	-0.0316349	0.038555	0.0992593	0.0671401	0.0182989	0.771492	0.971922	0.748217	0.813482	0.563153	0.704125	0	1.50347	1.18542	1.31635	1.75408	0.52158	0.455253	0.530685	0.506162	0.616837	0.548598
789	CUST_10436_PI	WGtarget	AGAP011872-RA	Unknown	-0.052703	0.149642	-0.142639	-0.211086	0.202345	-0.0899359	-0.158383	-0.292281	-0.360728	-0.0684467	0.616308	0.180395	0.209827	0.0559164	0.0694956	0.432026	0.165617	0.0144617	0.00338401	0.54401	0	0.589311	0.984716	0.935042	1.37794	1.30481	0.700139	1.01321	1.83313	2.31463	0.627745
790	CUST_10437_PI	WGtarget	AGAP011873-RA	Unknown	0.0834576	0.210463	0.180776	0.011683	0.127005	0.0973184	-0.0717746	-0.0296866	-0.19878	-0.169093	0.0816509	0.000120685	0.000807604	0.805842	0.0128144	0.0561567	0.145536	0.553917	0.000342537	0.00196686	1	1.25087	3.40833	2.78496	0.508915	1.87342	1.37647	1.05675	0.622103	3.06552	2.49346
791	CUST_10438_PI	WGtarget	AGAP011874-RA	Unknown	-0.0839114	0.865255	0.465467	0.295686	0.949166	0.549379	0.379597	-0.399788	-0.569569	-0.169781	0.65708	9.95797e-05	0.0214134	0.128609	1.32537e-05	0.00585866	0.0441543	0.0420273	0.00435137	0.370924	0	0.569759	3.47226	1.70131	1.09844	4.12721	2.13366	1.45792	1.47461	2.23189	0.748506
792	CUST_10439_PI	WGtarget	AGAP011875-RA	Unknown	-0.0494192	-0.548699	-0.0160988	0.0589271	-0.499279	0.0333204	0.108346	0.5326	0.607626	0.0750258	0.553489	9.24747e-07	0.858504	0.487489	2.42972e-06	0.716762	0.238549	1.9315e-06	2.91301e-07	0.402164	0	0.622317	4.94783	0.490472	0.662009	4.65388	0.54339	0.892605	4.7229	5.27991	0.72284
793	CUST_1044_PI4	WGtarget	AGAP005593-RA	Unknown	0.0586721	0.156614	0.175479	0.0291571	0.0979419	0.116807	-0.029515	0.0188655	-0.127457	-0.146322	0.229545	0.00392965	0.00178704	0.553511	0.0566411	0.0315287	0.566256	0.716578	0.0196897	0.00794121	1	0.905113	2.26553	2.52515	0.622316	1.37356	1.57177	0.615154	0.543467	1.72982	2.03277
794	CUST_10440_PI	WGtarget	AGAP011876-RA	Unknown	0.0348008	-0.526593	-0.257637	-0.0834045	-0.561394	-0.292437	-0.118205	0.268956	0.443189	0.174232	0.697203	3.21282e-06	0.00928469	0.361617	9.77192e-07	0.00380065	0.204154	0.00772292	4.87715e-05	0.0726728	0	0.551767	4.56991	1.98111	0.756626	4.93211	2.2764	0.944101	2.04219	3.70493	1.28954
795	CUST_10441_PI	WGtarget	AGAP011877-RA	Unknown	0.0667475	0.046333	0.104675	0.0763635	-0.0204145	0.0379278	0.00961602	0.0583423	0.0300305	-0.0283118	0.212934	0.392466	0.0640997	0.163081	0.707468	0.495519	0.859566	0.305187	0.588184	0.615941	1	0.930119	0.730447	1.33181	1.01852	0.547239	0.656836	0.490141	0.811681	0.603474	0.589486
796	CUST_10442_PI	WGtarget	AGAP011878-RA	Unknown	-0.150692	0.557197	-0.290694	-0.366319	0.70789	-0.140002	-0.215626	-0.847892	-0.923516	-0.0756242	0.495174	0.0183923	0.20468	0.108213	0.00279854	0.531049	0.326734	0.000770835	0.000247979	0.738074	0	0.657046	1.75247	0.943265	1.15644	2.37776	0.635306	0.789409	2.8002	3.1714	0.534737
797	CUST_10443_PI	WGtarget	AGAP011879-RA	Unknown	-0.0180581	0.455397	-0.00783999	-0.225589	0.473455	0.0102181	-0.207531	-0.463237	-0.680987	-0.217749	0.897297	0.00325681	0.956356	0.118796	0.00161192	0.941763	0.137161	0.00277186	3.38102e-05	0.132607	0	0.477873	2.32712	0.459765	1.12496	2.55881	0.464042	1.07676	2.38103	3.82394	1.08813
798	CUST_10444_PI	WGtarget	AGAP011880-RA	Unknown	-0.014872	-0.530315	-0.377549	-0.149577	-0.515443	-0.362677	-0.134705	0.152766	0.380738	0.227972	0.889541	3.5547e-05	0.00191749	0.177537	6.3323e-05	0.00305768	0.229791	0.18996	0.00199441	0.0547449	1	0.480276	3.80779	2.50184	0.990026	3.62055	2.34787	0.904763	0.967512	2.48907	1.38506
799	CUST_10445_PI	WGtarget	AGAP011881-RA	Unknown	0.122415	0.285537	0.156754	-0.0667059	0.163122	0.0343389	-0.189121	-0.128783	-0.352243	-0.22346	0.209658	0.0083095	0.137554	0.497134	0.107551	0.743934	0.0764218	0.220784	0.00210319	0.0370559	0	0.935289	2.01798	1.07574	0.655811	1.15851	0.532403	1.27289	0.91805	2.47183	1.51679
800	CUST_10446_PI	WGtarget	AGAP011882-RA	Unknown	0.165418	-0.0366787	0.0652385	0.131703	-0.202097	-0.100179	-0.0337148	0.101917	0.168382	0.0664645	0.0260781	0.612835	0.380073	0.0770565	0.00969352	0.187863	0.646862	0.187601	0.0309329	0.385857	0	1.63532	0.59109	0.740767	1.27014	1.96668	0.971086	0.574596	0.971537	1.57824	0.735878
801	CUST_10447_PI	WGtarget	AGAP011883-RA	Unknown	0.151189	-0.785937	-0.194865	0.0918419	-0.937126	-0.346054	-0.0593473	0.591072	0.877779	0.286707	0.376533	8.82764e-05	0.268505	0.593921	4.80184e-06	0.0509916	0.723511	0.00194019	1.6632e-05	0.106968	0	0.743749	3.51178	0.853584	0.600508	4.44714	1.40918	0.540655	2.49797	4.0542	1.16035
802	CUST_10448_PI	WGtarget	AGAP011884-RA	Unknown	0.121114	-0.543424	-0.180801	0.0466161	-0.664538	-0.301915	-0.0744979	0.362624	0.59004	0.227417	0.344301	0.000292566	0.181492	0.716713	8.39912e-06	0.0253371	0.557971	0.00841538	7.73602e-05	0.0841678	0	0.772611	3.11721	0.982645	0.543408	4.27216	1.64503	0.619737	2.01378	3.55485	1.24053
803	CUST_10449_PI	WGtarget	AGAP011885-RA	Unknown	0.155488	0.060731	-0.00381848	0.0625092	-0.0947566	-0.159306	-0.0929783	-0.0645494	0.00177828	0.0663277	0.00733934	0.276756	0.946003	0.26373	0.0994474	0.00893416	0.105674	0.272266	0.975159	0.259527	0	2.05911	0.843674	0.462897	0.859588	1.18478	1.99377	1.1644	0.849115	0.454379	0.864792
804	CUST_1045_PI4	WGtarget	AGAP005594-RA	Unknown	-0.0168966	0.113232	-0.0548394	-0.178526	0.130128	-0.0379429	-0.16163	-0.168071	-0.291758	-0.123687	0.868247	0.284251	0.603139	0.0914185	0.201833	0.713903	0.118641	0.116549	0.00800793	0.241114	1	0.487221	0.834875	0.595923	1.21278	0.947852	0.544591	1.1254	1.13133	2.02999	0.889015
805	CUST_10450_PI	WGtarget	AGAP011886-RA	Unknown	0.334035	-0.0226135	-0.0685882	0.0912908	-0.356648	-0.402623	-0.242744	-0.0459747	0.113904	0.159879	0.000198976	0.786847	0.418024	0.257277	7.23783e-05	3.3428e-05	0.00545996	0.572923	0.173984	0.0551077	0	3.24332	0.515888	0.710592	0.867707	3.57707	3.82747	2.15708	0.611522	0.996884	1.38278
806	CUST_10451_PI	WGtarget	AGAP011887-RA	Unknown	0.107862	-0.23608	-0.0270507	0.0514066	-0.343942	-0.134913	-0.0564557	0.209029	0.287487	0.0784573	0.105533	0.00125238	0.686791	0.43838	1.16846e-05	0.0507042	0.390305	0.00429761	0.000158137	0.251883	0	1.16478	2.64198	0.556422	0.695419	4.16784	1.41115	0.732141	2.23578	3.31911	0.874732
807	CUST_10452_PI	WGtarget	AGAP011888-RA	Unknown	0.144757	0.061456	-0.0409764	-0.200067	-0.0833006	-0.185733	-0.344824	-0.102432	-0.261523	-0.159091	0.0144795	0.33097	0.5179	0.00129385	0.130932	0.00479807	4.55193e-06	0.0840021	0.000209684	0.00853908	0	1.83275	0.785226	0.643178	2.63094	1.09233	2.19968	4.46482	1.24123	3.2259	2.00896
808	CUST_10453_PI	WGtarget	AGAP011889-RA	Unknown	-0.0423993	-0.271609	-0.147581	-0.0702583	-0.229209	-0.105182	-0.027859	0.124027	0.20135	0.0773229	0.633324	0.00526257	0.111764	0.435552	0.0118895	0.237313	0.746095	0.173139	0.0279146	0.388707	0	0.580947	2.16936	1.14542	0.697515	1.89826	0.894345	0.53156	0.998532	1.61252	0.73348
809	CUST_10454_PI	WGtarget	AGAP011890-RA	Unknown	0.234403	0.318222	0.197817	-0.0406425	0.0838182	-0.0365863	-0.275046	-0.120404	-0.358864	-0.23846	0.000709459	2.30371e-05	0.00452725	0.522788	0.198996	0.578106	0.000181244	0.0790442	6.5607e-06	0.00118057	0	2.82751	3.94936	2.21875	0.640211	0.952355	0.608773	3.27395	1.26154	4.34899	2.66125
810	CUST_10455_PI	WGtarget	AGAP011891-RA	Unknown	-0.0800681	-0.437978	-0.322031	-0.159338	-0.35791	-0.241962	-0.0792695	0.115948	0.278641	0.162693	0.361188	5.20852e-05	0.00174178	0.0790052	0.000301958	0.0146198	0.395904	0.214504	0.00565928	0.0827732	0	0.756988	3.6833	2.53374	1.26171	3.10681	1.8295	0.727617	0.927645	2.14501	1.24621
811	CUST_10456_PI	WGtarget	AGAP011892-RA	Unknown	-0.018595	0.158928	0.0902894	-0.0580661	0.177523	0.108884	-0.0394711	-0.0686383	-0.216994	-0.148355	0.689534	0.00278119	0.075664	0.223544	0.000605336	0.032828	0.415945	0.16514	0.000115174	0.00433554	0	0.555179	2.37996	1.27614	0.913974	2.87931	1.55803	0.712229	1.01423	3.42425	2.23304
812	CUST_10457_PI	WGtarget	AGAP011893-RA	Unknown	-0.0047183	-0.527973	-0.202298	0.0508695	-0.523255	-0.197579	0.0555878	0.325675	0.578843	0.253167	0.965552	5.11386e-05	0.0786199	0.645704	3.1211e-05	0.0777944	0.602656	0.00615909	9.81796e-06	0.0282566	0	0.457095	3.68967	1.26337	0.575125	3.84961	1.26691	0.596169	2.11702	4.22279	1.60851
813	CUST_10458_PI	WGtarget	AGAP011894-RA	Unknown	0.0453067	-0.021218	0.101244	0.0453528	-0.0665248	0.0559371	4.60998e-05	0.122462	0.0665709	-0.055891	0.263558	0.603997	0.020413	0.271479	0.114716	0.190295	0.999108	0.00736901	0.120759	0.197629	0	0.859779	0.595536	1.71753	0.850084	1.13678	0.966931	0.447675	2.05774	1.11953	0.954549
814	CUST_10459_PI	WGtarget	AGAP011895-RA	Unknown	0.353969	0.120879	-0.000519255	-0.380626	-0.23309	-0.354488	-0.734595	-0.121399	-0.501506	-0.380107	0.00972798	0.360885	0.996877	0.00649798	0.0803871	0.0115822	3.92914e-06	0.371102	0.000658561	0.00803321	0	1.96552	0.757258	0.448346	2.09955	1.2561	1.9068	4.51039	0.748363	2.85193	2.02902
815	CUST_1046_PI4	WGtarget	AGAP005595-RA	Unknown	-0.0623574	0.228027	0.219657	0.0396695	0.290384	0.282014	0.102027	-0.0083697	-0.188357	-0.179988	0.352421	0.00398797	0.00609818	0.557356	0.000176429	0.000858158	0.186675	0.90785	0.0189223	0.0160737	1	0.765067	2.26091	2.12018	0.6201	3.28298	2.76508	0.973144	0.474586	1.74291	1.79743
816	CUST_10460_PI	WGtarget	AGAP011896-RA	Unknown	0.329955	-0.0178997	0.0281417	0.0420294	-0.347855	-0.301813	-0.287926	0.0460414	0.059929	0.0138876	0.00813596	0.88075	0.814395	0.722546	0.00493632	0.0150318	0.0174698	0.700881	0.609918	0.907267	1	2.02491	0.483124	0.505847	0.541043	2.19023	1.81999	1.76964	0.550106	0.5926	0.474759
817	CUST_10461_PI	WGtarget	AGAP011897-RA	Unknown	0.649726	-0.438611	0.491492	0.595966	-1.08834	-0.158234	-0.0537592	0.930103	1.03458	0.104474	0.00838448	0.0711605	0.0454816	0.0157114	4.32114e-05	0.497028	0.812884	0.000453401	0.000104961	0.657604	0	2.0149	1.29669	1.44804	1.80498	3.74481	0.655875	0.506403	2.97491	3.45473	0.56951
818	CUST_10462_PI	WGtarget	AGAP011898-RA	Unknown	0.0316815	0.0290588	0.072971	0.00740255	-0.00262268	0.0412896	-0.0242789	0.0439122	-0.0216562	-0.0655685	0.541087	0.590223	0.187471	0.887689	0.959896	0.450869	0.651221	0.423104	0.690949	0.232309	1	0.62953	0.602465	0.971743	0.480905	0.458715	0.686613	0.572495	0.70681	0.554549	0.901187
819	CUST_10463_PI	WGtarget	AGAP011899-RA	Unknown	0.0757517	0.120071	0.208603	0.0400545	0.0443192	0.132851	-0.0356972	0.0885317	-0.0800164	-0.168548	0.202132	0.0519385	0.00164175	0.502005	0.457092	0.0351295	0.548511	0.158176	0.192071	0.00991619	1	0.947409	1.40276	2.55301	0.6528	0.682255	1.53483	0.625105	1.02876	0.963882	1.95912
820	CUST_10464_PI	WGtarget	AGAP011900-RA	Unknown	0.187314	-0.0557891	-0.0588663	0.00589235	-0.243103	-0.24618	-0.181421	-0.00307724	0.0616814	0.0647587	0.00527939	0.384294	0.365818	0.92608	0.000628146	0.000679649	0.0076784	0.9629	0.345701	0.330971	0	2.16831	0.737166	0.752881	0.46886	2.8677	2.84144	2.04421	0.457874	0.771327	0.785226
821	CUST_10465_PI	WGtarget	AGAP011901-RA	Unknown	0.0970765	0.238666	0.16839	0.0565422	0.141589	0.0713139	-0.0405343	-0.0702751	-0.182123	-0.111848	0.101476	0.00074603	0.0140073	0.338652	0.0221421	0.285887	0.540061	0.268713	0.00966293	0.0778048	1	1.17809	2.8109	1.84386	0.777809	1.69	0.832949	0.630116	0.853334	1.96775	1.26687
822	CUST_10466_PI	WGtarget	AGAP011902-RA	Unknown	0.117537	0.200777	0.163257	-0.00765975	0.0832407	0.0457206	-0.125196	-0.0375201	-0.208437	-0.170917	0.0146444	0.000293467	0.00266557	0.868588	0.083215	0.371833	0.0182832	0.449374	0.000287454	0.00142602	1	1.82894	3.11621	2.39362	0.487104	1.2444	0.747775	1.75441	0.687694	3.12307	2.59874
823	CUST_10467_PI	WGtarget	AGAP011903-RA	Unknown	0.047257	0.170306	0.17335	-0.101177	0.123049	0.126093	-0.148434	0.0030438	-0.271483	-0.274527	0.340301	0.00241376	0.00246212	0.0507567	0.0207489	0.0241374	0.00820823	0.954188	1.8877e-05	1.36216e-05	1	0.776307	2.42628	2.41986	1.4108	1.71208	1.66108	2.02203	0.460369	4.01326	4.11853
824	CUST_10468_PI	WGtarget	AGAP011904-RA	Unknown	0.05155	0.375942	0.120236	-0.0538827	0.324392	0.0686859	-0.105433	-0.255707	-0.429825	-0.174119	0.544359	0.000534641	0.224805	0.529176	0.000421173	0.476414	0.284442	0.00690843	0.00013413	0.051688	0	0.627556	2.92014	0.912068	0.636441	2.9981	0.669194	0.834663	2.07927	3.37302	1.40441
825	CUST_10469_PI	WGtarget	AGAP011905-RA	Unknown	0.0537526	0.156867	0.176148	0.0918052	0.103114	0.122396	0.0380526	0.0192816	-0.0650614	-0.0843431	0.259849	0.00266569	0.0011249	0.0640609	0.041507	0.0190941	0.437067	0.702867	0.196084	0.10287	1	0.864401	2.39361	2.67722	1.33201	1.47859	1.74002	0.696403	0.549178	0.957157	1.1735
826	CUST_1047_PI4	WGtarget	AGAP005596-RA	Unknown	0.0894111	0.181063	0.188813	0.0393527	0.091652	0.0994014	-0.0500585	0.00774947	-0.14171	-0.14946	0.0789929	0.00141157	0.001151	0.437162	0.0807607	0.0708364	0.345338	0.88439	0.0121502	0.00823521	1	1.26176	2.60222	2.66957	0.696334	1.25453	1.29828	0.771652	0.481911	1.89114	2.02098
827	CUST_10470_PI	WGtarget	AGAP011906-RA	Unknown	0.0748727	-0.41901	-0.154495	0.0608451	-0.493883	-0.229368	-0.0140276	0.264515	0.479855	0.21534	0.319676	6.11696e-06	0.050886	0.422553	2.13813e-07	0.00444989	0.848058	0.00156403	4.92705e-07	0.00784344	0	0.796477	4.37091	1.4099	0.707186	5.3607	2.22454	0.493932	2.5686	5.12915	2.03692
828	CUST_10471_PI	WGtarget	AGAP011907-RA	Unknown	0.0297571	-0.44925	-0.23092	0.0895758	-0.479007	-0.260677	0.0598187	0.21833	0.538826	0.320496	0.658945	7.68818e-07	0.00351762	0.197109	1.3461e-07	0.00141865	0.41857	0.00524051	5.60806e-08	0.000111916	0	0.568899	5.00234	2.30188	0.95545	5.48104	2.60058	0.710189	2.17071	5.69704	3.43361
829	CUST_10472_PI	WGtarget	AGAP011908-RA	Unknown	-0.317879	0.338055	-0.259943	-0.12093	0.655934	0.0579358	0.196949	-0.597998	-0.458985	0.139013	0.0413906	0.0387616	0.113258	0.430768	0.000195492	0.722199	0.226127	0.000854441	0.00812755	0.389925	0	1.47945	1.50163	1.141	0.70105	3.24902	0.54118	0.910148	2.76647	2.02521	0.732457
830	CUST_10473_PI	WGtarget	AGAP011909-RA	Unknown	-0.198841	-1.31437	-1.22101	-0.340614	-1.11553	-1.02216	-0.141773	0.0933618	0.973753	0.880391	0.39942	6.07906e-06	2.37081e-05	0.161418	7.35825e-05	0.00026374	0.559899	0.710567	0.000441347	0.00143751	0	0.724871	4.37293	3.9405	1.022	3.5716	3.15076	0.618685	0.545963	2.98356	2.59611
831	CUST_10474_PI	WGtarget	AGAP011910-RA	Unknown	0.0514018	0.339329	0.221584	0.017061	0.287927	0.170182	-0.0343408	-0.117745	-0.322268	-0.204523	0.554006	0.00212896	0.035832	0.84438	0.00127204	0.0893547	0.732755	0.190381	0.00332049	0.0238321	1	0.62204	2.46782	1.52816	0.495241	2.63668	1.22038	0.536814	0.966788	2.32103	1.66545
832	CUST_10475_PI	WGtarget	AGAP011911-RA	Unknown	-0.015856	0.40152	0.111914	-0.224039	0.417376	0.12777	-0.208183	-0.289606	-0.625559	-0.335954	0.848066	4.87142e-05	0.194315	0.0116302	1.7728e-05	0.133407	0.0156555	0.00183265	2.87757e-08	0.000409878	0	0.493932	3.70515	0.960087	1.90541	4.03335	1.08607	1.80613	2.51708	5.84379	3.00688
833	CUST_10476_PI	WGtarget	AGAP011912-RA	Unknown	-0.195318	0.584356	0.171647	0.00156231	0.779674	0.366966	0.196881	-0.412708	-0.582793	-0.170085	0.156272	0.000202828	0.222493	0.990896	2.50139e-06	0.0113573	0.148527	0.00571696	0.000179057	0.2259	0	1.03287	3.23698	0.915522	0.450026	4.64474	1.91332	1.0499	2.14168	3.27815	0.910464
834	CUST_10477_PI	WGtarget	AGAP011913-RA	Unknown	-0.177694	0.672069	0.381753	0.162762	0.849763	0.559447	0.340456	-0.290316	-0.509308	-0.218992	0.128058	4.29939e-06	0.00372662	0.169168	6.44613e-08	9.0087e-05	0.00869967	0.0244231	0.000269034	0.0820522	0	1.09986	4.48295	2.28295	1.0062	5.66594	3.50509	2.00256	1.65712	3.14417	1.24925
835	CUST_10478_PI	WGtarget	AGAP011914-RA	Unknown	-0.0884536	0.702902	0.430967	0.245019	0.791356	0.51942	0.333472	-0.271936	-0.457884	-0.185948	0.395175	4.06052e-07	0.00045891	0.0256887	2.75561e-08	5.34291e-05	0.00435178	0.0185607	0.000243871	0.0965098	0	0.728244	5.18872	2.97113	1.64049	5.85191	3.67543	2.23186	1.74936	3.17701	1.19467
836	CUST_10479_PI	WGtarget	AGAP011915-RA	Unknown	0.0986903	0.185816	0.157596	-0.00570034	0.0871257	0.0589062	-0.104391	-0.0282195	-0.191516	-0.163297	0.0392707	0.000424162	0.00243121	0.903188	0.0734447	0.227934	0.0340716	0.566144	0.000403211	0.0022458	1	1.49724	2.99591	2.42401	0.476101	1.28602	0.907467	1.54522	0.615219	3.01203	2.45006
837	CUST_1048_PI4	WGtarget	AGAP005597-RA	Unknown	0.032286	0.143187	0.137626	-0.0123371	0.110901	0.10534	-0.0446231	-0.00556112	-0.155524	-0.149963	0.542815	0.0120796	0.0174086	0.818991	0.0501778	0.0668372	0.417199	0.921832	0.0087278	0.0124766	1	0.628449	1.89291	1.77082	0.504146	1.41468	1.31789	0.711257	0.470121	2.00144	1.88227
838	CUST_10480_PI	WGtarget	AGAP011916-RA	Unknown	0.02081	0.161865	0.161038	-0.0285068	0.141055	0.140228	-0.0493168	-0.000826637	-0.190372	-0.189545	0.692944	0.00505317	0.0061084	0.595967	0.0141807	0.0166933	0.369355	0.988311	0.00174191	0.00209134	1	0.553656	2.1825	2.11966	0.599538	1.8397	1.78477	0.749847	0.450704	2.53372	2.4735
839	CUST_10481_PI	WGtarget	AGAP011917-RA	Unknown	0.0515648	0.120064	0.106839	-0.0754011	0.0684992	0.055274	-0.126966	-0.0132252	-0.195465	-0.18224	0.315528	0.026916	0.0504134	0.15298	0.195932	0.303645	0.0205367	0.807098	0.000902138	0.00203907	1	0.800679	1.62451	1.41307	1.04009	0.957361	0.813254	1.71544	0.508447	2.74919	2.4817
840	CUST_10482_PI	WGtarget	AGAP011918-RA	Unknown	0.176216	0.30279	0.313021	0.0135019	0.126574	0.136806	-0.162714	0.0102314	-0.289288	-0.29952	0.221506	0.0608247	0.0573491	0.92534	0.385908	0.403023	0.319688	0.947192	0.0834671	0.055954	1	0.916969	1.34949	1.36932	0.469094	0.735843	0.722151	0.796469	0.462518	1.24339	1.3777
841	CUST_10483_PI	WGtarget	AGAP011919-RA	Unknown	0.0778349	0.26414	0.227491	0.046251	0.186305	0.149656	-0.0315839	-0.0366496	-0.217889	-0.18124	0.280005	0.00226934	0.00828382	0.522873	0.0148352	0.0782439	0.702583	0.637266	0.0128426	0.0226173	1	0.839868	2.44656	2.01904	0.640169	1.82447	1.26498	0.549317	0.579136	1.87263	1.68294
842	CUST_10484_PI	WGtarget	AGAP011920-RA	Unknown	0.136159	0.162138	0.103585	-0.0255372	0.0259798	-0.0325734	-0.161696	-0.0585532	-0.187676	-0.129122	0.0014055	0.000760468	0.0247426	0.516211	0.509128	0.470623	0.00113698	0.171158	0.000243998	0.00365109	1	2.60361	2.8046	1.65295	0.644192	0.648496	0.672981	2.67365	1.00229	3.17686	2.2897
843	CUST_10485_PI	WGtarget	AGAP011921-RA	Unknown	0.0896353	0.180889	0.201525	0.0312639	0.091254	0.11189	-0.0583714	0.0206357	-0.149625	-0.170261	0.0352836	0.000253362	8.3172e-05	0.453082	0.0343002	0.0168183	0.190839	0.636143	0.00204211	0.000437001	1	1.53324	3.16419	3.53065	0.685071	1.5429	1.78216	0.965993	0.57965	2.48124	2.9866
844	CUST_10486_PI	WGtarget	AGAP011922-RA	Unknown	0.320059	0.262302	-0.0839453	0.123108	-0.0577572	-0.404004	-0.196951	-0.346247	-0.139194	0.207053	0.00561318	0.0228547	0.447045	0.26256	0.576254	0.000598628	0.0640396	0.00297357	0.192016	0.0605783	0	2.14777	1.67934	0.689297	0.861007	0.609758	2.88297	1.33213	2.35714	0.963993	1.35098
845	CUST_10487_PI	WGtarget	AGAP011923-RA	Unknown	-0.0889363	-1.14106	-0.599453	0.314528	-1.05212	-0.510516	0.403464	0.541606	1.45559	0.913981	0.644962	2.59472e-06	0.00532269	0.117211	1.1276e-05	0.0170527	0.0505078	0.0131875	6.93864e-08	0.000118915	1	0.575459	4.63463	2.16551	1.12945	4.17853	1.77769	1.41243	1.86394	5.64699	3.4134
846	CUST_10488_PI	WGtarget	AGAP011924-RA	Unknown	-0.146383	0.0183039	-0.213685	-0.150934	0.164687	-0.0673024	-0.00455087	-0.231989	-0.169238	0.0627515	0.149751	0.857413	0.0449008	0.143093	0.106744	0.510783	0.963636	0.0320007	0.104187	0.545104	0	1.04719	0.490791	1.45223	1.06243	1.16106	0.647435	0.45766	1.56674	1.16915	0.627144
847	CUST_10489_PI	WGtarget	AGAP011925-RA	Unknown	0.202923	-0.0290701	-0.0595986	0.000146649	-0.231993	-0.262521	-0.202776	-0.0305285	0.0292168	0.0597453	0.000525461	0.599894	0.28945	0.997786	9.4275e-05	4.11011e-05	0.000712938	0.572794	0.59307	0.269588	0	2.926	0.597601	0.829019	0.448093	3.49017	3.76136	2.82601	0.611597	0.600962	0.852291
848	CUST_1049_PI4	WGtarget	AGAP005598-RA	Unknown	0.0847527	0.012874	0.0493153	0.0444918	-0.0718787	-0.0354374	-0.0402608	0.0364413	0.0316178	-0.00482346	0.218141	0.856696	0.494242	0.518667	0.289285	0.616936	0.56428	0.605315	0.654909	0.944925	1	0.922073	0.491034	0.657641	0.642725	0.829186	0.589023	0.616238	0.594892	0.570758	0.463199
849	CUST_10490_PI	WGtarget	AGAP011926-RA	Unknown	0.0844474	0.161133	0.177205	0.00710721	0.0766854	0.0927573	-0.0773402	0.0160719	-0.154026	-0.170097	0.116798	0.00517241	0.00286161	0.894636	0.166266	0.102839	0.162828	0.775933	0.00905353	0.00506428	1	1.13065	2.17485	2.37038	0.478721	1.01189	1.17358	1.01906	0.519952	1.98938	2.18175
850	CUST_10491_PI	WGtarget	AGAP011927-RA	Unknown	0.057946	0.0170259	0.0204304	-0.103937	-0.0409201	-0.0375156	-0.161883	0.00340448	-0.120963	-0.124368	0.426553	0.818068	0.78285	0.163067	0.561039	0.601998	0.0274077	0.962853	0.0990322	0.0955849	1	0.704159	0.504493	0.517347	1.01854	0.618029	0.596487	1.61848	0.457875	1.18612	1.19784
851	CUST_10492_PI	WGtarget	AGAP011928-RA	Unknown	-0.687529	0.517224	0.0385345	-0.42126	1.20475	0.726064	0.266269	-0.47869	-0.938485	-0.459795	0.00727684	0.0418078	0.875383	0.0905284	1.79571e-05	0.00506278	0.263886	0.0588948	0.000488753	0.0678617	0	2.06199	1.47631	0.484827	1.21599	4.02927	2.18182	0.859388	1.36043	2.95	1.31272
852	CUST_10493_PI	WGtarget	AGAP011929-RA	Unknown	0.037021	0.128236	0.133183	-0.00680597	0.0912147	0.0961621	-0.043827	0.0049474	-0.135042	-0.139989	0.445053	0.0135355	0.0121323	0.889867	0.0755095	0.0665851	0.382717	0.92374	0.0120561	0.0107435	1	0.690662	1.85518	1.89157	0.480181	1.27688	1.31915	0.738501	0.469609	1.8935	1.93217
853	CUST_10494_PI	WGtarget	AGAP011930-RA	Unknown	-0.951302	0.699015	0.395503	-0.186052	1.65032	1.3468	0.76525	-0.303512	-0.885067	-0.581555	0.00199166	0.0207176	0.178477	0.515332	1.86e-06	5.05172e-05	0.00971753	0.29869	0.00385634	0.0511654	0	2.4894	1.71253	0.988251	0.644674	4.73399	3.69331	1.96583	0.818685	2.2716	1.40797
854	CUST_10495_PI	WGtarget	AGAP011931-RA	Unknown	0.0597442	-0.179937	-0.0769601	0.0235549	-0.239681	-0.136704	-0.0361893	0.102977	0.203492	0.100515	0.310655	0.00712407	0.227365	0.689825	0.000204029	0.0314796	0.549576	0.0926525	0.00223615	0.0970673	0	0.805795	2.06909	0.908327	0.555057	3.23495	1.57231	0.624442	1.20826	2.45143	1.19274
855	CUST_10496_PI	WGtarget	AGAP011932-RA	Unknown	-0.0074515	0.62523	0.175302	-0.215329	0.632682	0.182753	-0.207878	-0.449929	-0.84056	-0.390631	0.938161	1.03673e-06	0.0976048	0.0340764	4.50262e-07	0.0871468	0.0507208	0.000134	6.96464e-09	0.000592252	0	0.465138	4.91631	1.19092	1.54518	5.15787	1.2287	1.41105	3.37326	6.11875	2.88636
856	CUST_10497_PI	WGtarget	AGAP011933-RA	Unknown	0.104964	0.0750186	0.0443314	-0.00149789	-0.0299457	-0.0606329	-0.106462	-0.0306872	-0.0765165	-0.0458293	0.0816285	0.215201	0.468872	0.979999	0.622043	0.330654	0.0872707	0.625992	0.221176	0.467826	0	1.25095	0.926586	0.674084	0.452978	0.586437	0.785534	1.22824	0.584443	0.917489	0.674793
857	CUST_10498_PI	WGtarget	AGAP011934-RA	Unknown	0.0478466	0.188778	0.220144	0.0282515	0.140932	0.172297	-0.0195951	0.0313652	-0.160527	-0.191892	0.353	0.00131875	0.00034029	0.588071	0.0116856	0.00391258	0.719428	0.570035	0.00659936	0.0014387	1	0.764545	2.6245	3.06744	0.603547	1.90394	2.26694	0.54232	0.613124	2.09448	2.59585
858	CUST_10499_PI	WGtarget	AGAP011935-RA	Unknown	0.146157	0.452827	0.331112	0.0171106	0.306671	0.184955	-0.129046	-0.121716	-0.435717	-0.314001	0.055162	1.50128e-06	0.000135274	0.818625	0.000210429	0.0180498	0.0841014	0.115746	2.18086e-06	0.000242337	1	1.38246	4.80119	3.37033	0.50429	3.2248	1.75868	1.2408	1.13376	4.68719	3.1791
859	CUST_105_PI42	WGtarget	AGAP004762-RA	Unknown	-0.0315283	0.61331	0.480185	0.0910574	0.644838	0.511714	0.122586	-0.133125	-0.522253	-0.389128	0.75075	1.35847e-06	6.50645e-05	0.370984	7.22891e-07	3.41145e-05	0.239483	0.216998	2.52945e-05	0.000947594	0	0.529667	4.83311	3.61144	0.748459	5.02119	3.82124	0.891276	0.923783	3.91899	2.73284
860	CUST_1050_PI4	WGtarget	AGAP005599-RA	Unknown	0.0631159	0.380409	0.242052	-0.00713519	0.317293	0.178936	-0.0702511	-0.138357	-0.387545	-0.249187	0.333473	2.98922e-06	0.0010596	0.913592	4.04671e-05	0.012012	0.290943	0.0507305	2.88673e-06	0.000974421	1	0.782781	4.59309	2.69673	0.47272	3.76621	1.89471	0.82739	1.41098	4.60379	2.72394
861	CUST_10500_PI	WGtarget	AGAP011936-RA	Unknown	0.0105136	0.0137661	0.0376735	-0.056417	0.00325256	0.02716	-0.0669306	0.0239074	-0.0701832	-0.0940906	0.870115	0.833794	0.570639	0.390145	0.959906	0.681486	0.30554	0.722528	0.291795	0.16792	0	0.486585	0.498793	0.612804	0.73227	0.458715	0.55876	0.811293	0.541048	0.826445	1.00871
862	CUST_10501_PI	WGtarget	AGAP011937-RA	Unknown	-0.455656	-0.040218	-0.193419	-0.209868	0.415438	0.262237	0.245788	-0.153201	-0.16965	-0.0164485	4.02638e-07	0.574694	0.0108424	0.00567928	1.03273e-06	0.000652134	0.000995137	0.0362678	0.0190135	0.814148	0	5.19102	0.610561	1.92915	2.1438	4.91736	2.85532	2.71705	1.524	1.7413	0.505938
863	CUST_10502_PI	WGtarget	AGAP011938-RA	Unknown	0.011089	-1.49952	-0.278615	0.303169	-1.51061	-0.289704	0.29208	1.2209	1.80269	0.581785	0.958586	1.47338e-07	0.213807	0.169923	1.35783e-07	0.200003	0.187776	8.40148e-06	6.57596e-09	0.0148956	0	0.459132	5.46105	0.928745	1.00465	5.47908	0.950817	0.971228	4.27216	6.12364	1.82306
864	CUST_10503_PI	WGtarget	AGAP011939-RA	Unknown	0.15157	-1.10605	-0.668248	-0.00880769	-1.25762	-0.819818	-0.160378	0.437801	1.09724	0.65944	0.436167	6.15283e-06	0.00260334	0.964268	5.59974e-07	0.00038326	0.429114	0.040403	9.08408e-06	0.00297564	0	0.697057	4.36917	2.40166	0.457487	5.09341	3.02875	0.702281	1.48747	4.24701	2.35691
865	CUST_10504_PI	WGtarget	AGAP011940-RA	Unknown	-0.295191	-0.108747	-0.163798	-0.0500732	0.186444	0.131392	0.245117	-0.0550518	0.0586734	0.113725	0.0809457	0.567743	0.393138	0.762081	0.235959	0.475026	0.196207	0.743553	0.755669	0.491392	0	1.25375	0.614358	0.729932	0.525198	0.896179	0.670059	0.956944	0.532558	0.527683	0.659484
866	CUST_10505_PI	WGtarget	AGAP011941-RA	Unknown	0.140083	0.180823	0.210773	0.0219334	0.0407391	0.0706897	-0.11815	0.0299506	-0.158889	-0.18884	0.0457377	0.0147825	0.00607575	0.750164	0.560293	0.334932	0.106987	0.680938	0.0355441	0.0136934	1	1.44613	1.82566	2.12146	0.5299	0.618467	0.781375	1.16029	0.559	1.53081	1.85137
867	CUST_10506_PI	WGtarget	AGAP011942-RA	Unknown	0.194751	0.117986	-0.0134233	-0.170293	-0.0767649	-0.208174	-0.365044	-0.131409	-0.288279	-0.15687	0.181785	0.452391	0.931962	0.245155	0.580578	0.176963	0.02115	0.373371	0.0666634	0.283685	1	0.982119	0.685544	0.467098	0.883676	0.607489	0.991107	1.70547	0.746457	1.31875	0.835538
868	CUST_10507_PI	WGtarget	AGAP011943-RA	Unknown	-0.0867624	0.0137077	-0.0816514	-0.104485	0.10047	0.00511106	-0.0177229	-0.0953591	-0.118193	-0.0228339	0.372227	0.902764	0.470537	0.286269	0.276305	0.962649	0.874183	0.341367	0.299132	0.813925	0	0.747425	0.476223	0.673031	0.832562	0.844219	0.457927	0.48524	0.775342	0.818238	0.506026
869	CUST_10508_PI	WGtarget	AGAP011944-RA	Unknown	0.0314504	0.0377046	-0.0730235	0.0254151	0.00625417	-0.104474	-0.00603529	-0.110728	-0.0122895	0.0984386	0.482846	0.410699	0.121335	0.575919	0.890026	0.0303884	0.894004	0.0245081	0.78999	0.0431296	0	0.664996	0.716152	1.11799	0.609928	0.48014	1.58441	0.478913	1.65592	0.514742	1.46583
870	CUST_10509_PI	WGtarget	AGAP011945-RA	Unknown	-0.456581	0.445464	-0.0278376	-0.126287	0.902045	0.428743	0.330294	-0.473302	-0.571752	-0.0984496	0.00319514	0.00454732	0.850169	0.386934	8.01246e-07	0.00656806	0.0284883	0.00353466	0.000512821	0.511971	0	2.33343	2.21742	0.493226	0.734993	4.99084	2.09602	1.60574	2.30032	2.93361	0.646758
871	CUST_1051_PI4	WGtarget	AGAP005599-RB	Unknown	-0.0358474	0.302945	0.242177	-0.017545	0.338792	0.278025	0.0183023	-0.0607673	-0.32049	-0.259722	0.502536	9.04676e-06	0.000220008	0.746089	9.57579e-07	4.90306e-05	0.752094	0.295563	6.5217e-06	8.3438e-05	1	0.652504	4.24835	3.21007	0.53156	4.9377	3.70317	0.529134	0.822137	4.35063	3.52961
872	CUST_10510_PI	WGtarget	AGAP011946-RA	Unknown	-0.305028	-1.06673	-0.474474	-0.104517	-0.761706	-0.169446	0.200511	0.59226	0.962217	0.369957	0.051774	1.43597e-07	0.00465072	0.497553	2.08595e-05	0.2759	0.189885	0.000688856	7.60335e-07	0.023736	0	1.40387	5.46762	2.21004	0.655565	3.98119	0.844678	0.967651	2.83696	5.00617	1.66682
873	CUST_10511_PI	WGtarget	AGAP011947-RA	Unknown	0.0295137	0.125846	0.175588	-0.012894	0.0963318	0.146075	-0.0424077	0.0497427	-0.13874	-0.188482	0.532322	0.0151899	0.0014323	0.788084	0.055175	0.00719922	0.400257	0.330828	0.010132	0.00077932	1	0.63459	1.81628	2.59726	0.515392	1.38239	2.06559	0.724209	0.785354	1.95206	2.79683
874	CUST_10512_PI	WGtarget	AGAP011948-RA	Unknown	-0.363954	-0.353119	-0.225835	-0.214569	0.0108349	0.138119	0.149385	0.127284	0.13855	0.011266	2.08222e-05	5.81816e-05	0.00552551	0.00594446	0.877874	0.0700601	0.0477944	0.0929222	0.0689006	0.87785	0	3.98173	3.64802	2.15305	2.12868	0.484027	1.30202	1.43116	1.20728	1.30764	0.484029
875	CUST_10513_PI	WGtarget	AGAP011953-RA	Unknown	0.0868667	0.303847	0.199679	0.0137657	0.216981	0.112812	-0.073101	-0.104169	-0.290082	-0.185913	0.152545	7.20572e-05	0.00554406	0.819555	0.00113303	0.105953	0.287709	0.114151	0.0001946	0.00605917	1	1.04101	3.57842	2.15193	0.50395	2.67488	1.16354	0.83094	1.1384	3.25037	2.12232
876	CUST_10514_PI	WGtarget	AGAP011954-RA	Unknown	-0.229336	0.411693	0.0049161	-0.0570206	0.641029	0.234252	0.172316	-0.406777	-0.468713	-0.0619367	0.0351229	0.000849432	0.964901	0.589721	6.06816e-07	0.0364722	0.113016	0.00059396	0.000145601	0.55671	0	1.53487	2.76821	0.457287	0.602693	5.06988	1.52207	1.14171	2.88531	3.34623	0.620467
877	CUST_10515_PI	WGtarget	AGAP011955-RA	Unknown	0.0532265	0.239953	0.191876	0.0152009	0.186727	0.13865	-0.0380256	-0.048077	-0.224752	-0.176675	0.248043	4.10445e-05	0.000695564	0.742101	0.000364095	0.0115956	0.463092	0.334751	0.00015122	0.00100704	1	0.879846	3.76172	2.83387	0.533127	3.04553	1.90638	0.678061	0.781549	3.33378	2.71335
878	CUST_10516_PI	WGtarget	AGAP011956-RA	Unknown	-0.0479601	0.356544	0.115043	0.0480222	0.404504	0.163004	0.0959823	-0.2415	-0.308521	-0.0670213	0.636495	0.00166371	0.272117	0.639616	0.000286312	0.113701	0.334066	0.0246392	0.00437823	0.513306	0	0.579494	2.54856	0.849311	0.578004	3.12428	1.13968	0.782225	1.65428	2.22974	0.645945
879	CUST_10517_PI	WGtarget	AGAP011957-RA	Unknown	-0.0442546	0.748563	0.139629	-0.390298	0.792818	0.183884	-0.346043	-0.608934	-1.13886	-0.529927	0.760112	2.01221e-05	0.355265	0.0123629	9.22043e-06	0.229594	0.0255782	0.000422317	2.65041e-08	0.00164164	0	0.525959	3.99268	0.76245	1.88527	4.24192	0.905041	1.64192	2.99742	5.86103	2.55303
880	CUST_10518_PI	WGtarget	AGAP011958-RA	Unknown	0.00744999	-0.344602	-0.238984	0.0752417	-0.352052	-0.246434	0.0677917	0.105617	0.419843	0.314226	0.925922	0.000208999	0.00709818	0.359688	0.000175988	0.00610799	0.412272	0.22172	2.3346e-05	0.000880015	0	0.468905	3.22693	2.07035	0.758364	3.28387	2.11968	0.714953	0.916685	3.94571	2.75724
881	CUST_10519_PI	WGtarget	AGAP011959-RA	Unknown	0.0761785	0.22078	0.18974	0.0539592	0.144602	0.113562	-0.0222194	-0.0310399	-0.166821	-0.135781	0.100793	5.79628e-05	0.000438462	0.24765	0.00414418	0.0260705	0.644244	0.525821	0.00176207	0.00867204	1	1.18043	3.649	2.98556	0.880352	2.24799	1.63539	0.575817	0.638409	2.5298	2.0037
882	CUST_1052_PI4	WGtarget	AGAP005600-RA	Unknown	-0.238445	0.165718	0.0635595	-0.276906	0.404163	0.302005	-0.0384608	-0.102158	-0.442624	-0.340466	0.0130769	0.0921316	0.517361	0.00526214	0.000157235	0.0047465	0.695483	0.301812	0.000107953	0.00144444	0	1.86679	1.21023	0.643501	2.16938	3.32097	2.20329	0.552524	0.815282	3.44568	2.59448
883	CUST_10520_PI	WGtarget	AGAP011960-RA	Unknown	0.199343	-0.00225986	0.114585	0.0699702	-0.201603	-0.0847584	-0.129373	0.116845	0.07223	-0.0446149	8.758e-05	0.960479	0.0176256	0.12314	5.87377e-05	0.0663799	0.00606305	0.0140239	0.114019	0.322583	0	3.51419	0.458565	1.76663	1.11304	3.6449	1.32011	2.1221	1.84352	1.13881	0.793536
884	CUST_10521_PI	WGtarget	AGAP011961-RA	Unknown	0.141496	-0.10266	0.0393786	0.106771	-0.244156	-0.102117	-0.0347246	0.142039	0.209431	0.0673924	0.0335707	0.122409	0.554204	0.109106	0.000862514	0.137178	0.599981	0.0454873	0.00392905	0.329048	1	1.55027	1.11491	0.621927	1.15368	2.76359	1.07672	0.597555	1.44801	2.26558	0.787138
885	CUST_10522_PI	WGtarget	AGAP011962-RA	Unknown	0.300809	0.423652	0.250874	0.185557	0.122843	-0.0499356	-0.115252	-0.172779	-0.238095	-0.0653164	1.81923e-06	4.91162e-09	4.56275e-05	0.00111324	0.0248786	0.352619	0.03439	0.00326339	0.000104578	0.234082	0	4.74117	6.18945	3.72739	2.68065	1.65104	0.764903	1.54197	2.32649	3.45583	0.898777
886	CUST_10523_PI	WGtarget	AGAP011963-RA	Unknown	0.0309783	0.12816	0.0799134	-0.0454658	0.0971816	0.0489351	-0.0764441	-0.0482465	-0.173626	-0.125379	0.463324	0.00652033	0.0786607	0.289186	0.0232045	0.258462	0.0776481	0.264546	0.000322614	0.00589051	0	0.677892	2.09836	1.26317	0.829293	1.67437	0.866183	1.26751	0.858576	3.08499	2.13183
887	CUST_10524_PI	WGtarget	AGAP011964-RA	Unknown	0.0311311	-0.280069	-0.245971	0.0377171	-0.3112	-0.277102	0.00658594	0.0340981	0.317786	0.283688	0.604077	0.000132512	0.000588505	0.533754	7.48651e-06	9.0209e-05	0.913275	0.57265	1.46542e-05	4.86146e-05	0	0.595492	3.37675	2.88836	0.633721	4.30853	3.50476	0.472821	0.611687	4.09398	3.7058
888	CUST_10525_PI	WGtarget	AGAP011965-RA	Unknown	-0.10055	-0.0985134	-0.0607187	-0.0979503	0.00203609	0.0398308	0.00259926	0.0377947	0.000563172	-0.0372316	0.213773	0.26048	0.486597	0.22882	0.978535	0.629438	0.974648	0.637024	0.994571	0.638307	0	0.928782	0.863618	0.662595	0.906154	0.453428	0.582767	0.45453	0.579239	0.449007	0.578682
889	CUST_10526_PI	WGtarget	AGAP011966-RA	Unknown	0.0858572	-0.0935808	0.166489	0.123492	-0.179438	0.0806323	0.0376346	0.26007	0.217073	-0.0429977	0.22828	0.198849	0.0279243	0.0916435	0.0161142	0.269385	0.595437	0.00131164	0.00507062	0.558575	1	0.90694	0.952607	1.6124	1.21196	1.79666	0.852537	0.599794	2.62639	2.18134	0.619397
890	CUST_10527_PI	WGtarget	AGAP011967-RA	Unknown	0.108628	0.174118	0.16225	-0.0230547	0.0654896	0.0536217	-0.131683	-0.0118679	-0.197173	-0.185305	0.0321275	0.00138107	0.00306149	0.642239	0.199201	0.299962	0.0132797	0.819846	0.00056486	0.00124719	1	1.56541	2.60933	2.34742	0.576745	0.952008	0.817294	1.86173	0.503848	2.90191	2.6433
891	CUST_10528_PI	WGtarget	AGAP011968-RA	Unknown	-0.097031	0.0911643	0.0936499	-0.00640134	0.188195	0.190681	0.0906296	0.00248556	-0.0975657	-0.100051	0.103632	0.131858	0.128998	0.914009	0.0037306	0.00392467	0.138842	0.96814	0.118338	0.115828	1	1.17095	1.09001	1.09743	0.472594	2.28267	2.26593	1.07257	0.456319	1.12628	1.13351
892	CUST_10529_PI	WGtarget	AGAP011969-RA	Unknown	0.047739	0.122073	0.187136	-0.0166299	0.0743341	0.139397	-0.064369	0.0650633	-0.138703	-0.203766	0.318777	0.0172381	0.000710419	0.731133	0.137357	0.00932495	0.199926	0.207976	0.00953921	0.000374958	1	0.79732	1.77412	2.82709	0.537459	1.07623	1.97966	0.950934	0.937946	1.97208	3.03568
893	CUST_1053_PI4	WGtarget	AGAP005601-RA	Unknown	0.00147053	0.0492539	0.103707	-0.00635163	0.0477834	0.102236	-0.00782216	0.0544529	-0.0556055	-0.110058	0.974911	0.306111	0.0390218	0.893661	0.319492	0.0425846	0.869424	0.27553	0.256601	0.0323388	1	0.454452	0.810664	1.49939	0.479003	0.796658	1.47018	0.486816	0.845153	0.868561	1.56329
894	CUST_10530_PI	WGtarget	AGAP011970-RA	Unknown	0.149963	0.278465	0.177086	0.0684771	0.128502	0.0271236	-0.0814854	-0.101379	-0.209988	-0.108609	0.0111092	4.11233e-05	0.00485068	0.230548	0.0270947	0.640279	0.15991	0.0891425	0.00102608	0.0680731	1	1.92085	3.76123	2.19619	0.903695	1.62228	0.577679	1.02514	1.22118	2.70736	1.31165
895	CUST_10531_PI	WGtarget	AGAP011971-RA	Unknown	0.675298	1.62601	0.00745219	0.812382	0.950711	-0.667846	0.137085	-1.61856	-0.813626	0.80493	0.0414161	2.46072e-05	0.981858	0.0170009	0.00537893	0.0473072	0.666843	3.27664e-05	0.0171287	0.0201137	0	1.47928	3.92838	0.452466	1.77872	2.162	1.43454	0.565213	3.83371	1.77626	1.72254
896	CUST_10532_PI	WGtarget	AGAP011972-RA	Unknown	0.0765703	0.518905	0.162719	-0.0701439	0.442335	0.0861483	-0.146714	-0.356186	-0.589049	-0.232862	0.458387	2.81483e-05	0.132079	0.502649	0.000176482	0.416848	0.162845	0.00233859	4.72147e-06	0.0366347	0	0.681359	3.88331	1.08945	0.652431	3.28292	0.711533	1.01903	2.43663	4.45224	1.52063
897	CUST_10533_PI	WGtarget	AGAP011973-RA	Unknown	0.159002	-0.594878	-0.235676	-0.105757	-0.75388	-0.394678	-0.264759	0.359203	0.489121	0.129918	0.152224	1.05044e-05	0.0432727	0.34084	7.78108e-08	0.00103648	0.0182786	0.00272116	9.50995e-05	0.24178	0	1.04172	4.20137	1.46466	0.775836	5.61662	2.70407	1.7545	2.38688	3.48714	0.888101
898	CUST_10534_PI	WGtarget	AGAP011975-RA	Unknown	-0.18302	-0.262378	-0.227487	-0.154314	-0.0793581	-0.0444676	0.0287058	0.0348905	0.108064	0.0731734	0.0107135	0.000659738	0.00280894	0.0311585	0.253864	0.529238	0.678109	0.626037	0.131996	0.309097	0	1.93311	2.8513	2.37659	1.57584	0.872064	0.636402	0.560211	0.584418	1.08968	0.807403
899	CUST_10535_PI	WGtarget	AGAP011976-RA	Unknown	0.0849734	0.133323	0.179903	0.014671	0.0483492	0.0949297	-0.0703024	0.0465805	-0.118652	-0.165232	0.0963911	0.014244	0.00160704	0.771665	0.337297	0.0744504	0.173125	0.37481	0.0277871	0.00328285	1	1.19507	1.83818	2.55967	0.521528	0.779057	1.28158	0.998556	0.745233	1.61402	2.32475
900	CUST_10536_PI	WGtarget	AGAP011977-RA	Unknown	0.0173418	0.146462	0.22735	0.0229734	0.129121	0.210008	0.00563153	0.0808877	-0.123489	-0.204377	0.753528	0.0172073	0.000620665	0.682703	0.0295013	0.00155555	0.924894	0.1816	0.0484102	0.0016196	1	0.528535	1.77465	2.87141	0.558252	1.59416	2.57031	0.469229	0.982434	1.42687	2.55738
901	CUST_10537_PI	WGtarget	AGAP011978-RA	Unknown	0.0778608	0.170306	0.188284	0.0381825	0.0924451	0.110423	-0.0396783	0.0179782	-0.132123	-0.150102	0.17463	0.00578953	0.00291458	0.506797	0.114509	0.066938	0.490221	0.762627	0.0300245	0.0164609	1	0.995673	2.13752	2.36414	0.649909	1.13738	1.31734	0.660218	0.524986	1.58837	1.78958
902	CUST_10538_PI	WGtarget	AGAP011979-RA	Unknown	0.0471367	0.159465	0.261213	0.0199106	0.112328	0.214076	-0.0272261	0.101748	-0.139554	-0.241302	0.50139	0.0369899	0.00150849	0.779397	0.126306	0.00833764	0.717304	0.183733	0.0744206	0.00296105	1	0.653188	1.5174	2.5803	0.518617	1.1044	2.01677	0.543163	0.978474	1.28172	2.3586
903	CUST_10539_PI	WGtarget	AGAP011980-RA	Unknown	0.0249823	-0.188975	-0.00155392	-0.0104472	-0.213957	-0.0265362	-0.0354295	0.187421	0.178528	-0.00889332	0.652411	0.00267484	0.979003	0.852945	0.000751646	0.658482	0.550015	0.00367031	0.0054761	0.880852	1	0.571926	2.39247	0.453293	0.492273	2.80837	0.569091	0.624177	2.28796	2.15609	0.483102
904	CUST_1054_PI4	WGtarget	AGAP005602-RA	Unknown	0.0396312	-0.123156	-0.189578	0.0489932	-0.162787	-0.229209	0.00936205	-0.0664222	0.172149	0.238571	0.552496	0.0843258	0.0109419	0.46939	0.020201	0.00255716	0.891636	0.344849	0.0189103	0.00169058	0	0.622835	1.23997	1.92599	0.673756	1.721	2.40724	0.479619	0.772098	1.74309	2.54337
905	CUST_10540_PI	WGtarget	AGAP011981-RA	Unknown	0.0443675	-0.592552	-0.354114	0.262596	-0.63692	-0.398481	0.218229	0.238438	0.855148	0.61671	0.797259	0.00205652	0.0549056	0.142024	0.00103353	0.0329041	0.220054	0.197593	4.45102e-05	0.00193816	0	0.512137	2.47896	1.38411	1.06489	2.70506	1.5572	0.919166	0.954599	3.7351	2.49827
906	CUST_10541_PI	WGtarget	AGAP011982-RA	Unknown	0.125591	0.430367	0.201111	-0.122761	0.304776	0.0755197	-0.248352	-0.229256	-0.553128	-0.323872	0.143222	3.561e-05	0.0310001	0.157084	0.00102052	0.396444	0.00766335	0.0136692	7.90643e-07	0.000827284	1	1.06212	3.80721	1.57755	1.03116	2.70894	0.727168	2.04469	1.85197	4.99452	2.77702
907	CUST_10542_PI	WGtarget	AGAP011983-RA	Unknown	0.111336	-0.259977	-0.19228	0.163012	-0.371314	-0.303616	0.0516757	0.0676975	0.42299	0.355292	0.111005	0.000766023	0.0106871	0.0252293	1.19474e-05	0.000209926	0.466241	0.358449	2.14666e-06	3.64e-05	0	1.14774	2.8022	1.93391	1.64648	4.16097	3.22549	0.675832	0.759518	4.69206	3.80049
908	CUST_10543_PI	WGtarget	AGAP011984-RA	Unknown	-0.0145406	-0.051824	-0.265965	-0.000178019	-0.0372834	-0.251424	0.0143626	-0.214141	0.051646	0.265787	0.894786	0.644592	0.0250628	0.998727	0.737112	0.0332784	0.897026	0.071436	0.648314	0.0271352	0	0.478684	0.575641	1.64872	0.447786	0.535105	1.55327	0.477959	1.29537	0.573947	1.62178
909	CUST_10544_PI	WGtarget	AGAP011985-RA	Unknown	0.0364296	0.206893	0.207063	0.0540723	0.170463	0.170633	0.0176428	0.000169748	-0.15282	-0.15299	0.57189	0.00461433	0.00533429	0.410929	0.0147287	0.0207324	0.799343	0.998047	0.0363431	0.0330047	1	0.612113	2.21255	2.16477	0.71597	1.82693	1.71231	0.511331	0.447997	1.52329	1.5562
910	CUST_10545_PI	WGtarget	AGAP011987-RA	Unknown	0.0242788	0.0938385	0.114159	0.0873592	0.0695598	0.0898801	0.0630804	0.0203204	-0.00647938	-0.0267998	0.627552	0.0734914	0.0336959	0.093235	0.177211	0.0906807	0.21976	0.699988	0.900158	0.610915	1	0.583643	1.28583	1.54901	1.20609	0.990674	1.21544	0.919604	0.550518	0.477008	0.592093
911	CUST_10546_PI	WGtarget	AGAP011988-RA	Unknown	0.114835	-0.103311	0.147587	0.258981	-0.218146	0.0327523	0.144147	0.250898	0.362293	0.111395	0.145383	0.196336	0.0744949	0.00254414	0.0102791	0.688369	0.0797486	0.0049203	0.000111716	0.186013	0	1.05708	0.956774	1.28139	2.40897	1.9471	0.555712	1.25869	2.19131	3.43428	0.974344
912	CUST_10547_PI	WGtarget	AGAP011989-RA	Unknown	0.107495	0.166044	0.1586	-0.0033728	0.0585487	0.0511049	-0.110868	-0.00744381	-0.169417	-0.161973	0.042254	0.00318098	0.00521949	0.94815	0.268534	0.342322	0.0414296	0.890962	0.00333403	0.0054386	1	1.47286	2.33481	2.17188	0.462216	0.853558	0.774425	1.47918	0.47982	2.31959	2.15835
913	CUST_10548_PI	WGtarget	AGAP011990-RA	Unknown	0.103921	0.167342	0.215899	0.0278948	0.0634209	0.111978	-0.0760263	0.0485575	-0.139447	-0.188005	0.0709116	0.00611418	0.000771182	0.623881	0.270491	0.0618952	0.188615	0.414152	0.021901	0.00327744	1	1.29793	2.11939	2.80005	0.585492	0.851208	1.34349	0.96977	0.713576	1.69377	2.32524
914	CUST_10549_PI	WGtarget	AGAP011991-RA	Unknown	0.0675744	0.204083	0.170497	0.0378321	0.136508	0.102923	-0.0297424	-0.0335854	-0.166251	-0.132665	0.188769	0.000439083	0.00291725	0.465391	0.0136386	0.0624749	0.572387	0.537506	0.00397025	0.0199789	1	0.969494	2.98512	2.36382	0.67642	1.85276	1.34041	0.611837	0.631648	2.2623	1.72477
915	CUST_1055_PI4	WGtarget	AGAP005603-RA	Unknown	0.171476	-0.251129	0.0421414	0.244043	-0.422605	-0.129335	0.0725666	0.29327	0.495172	0.201902	0.110619	0.0297539	0.706024	0.0280089	0.000320794	0.245049	0.504742	0.0112613	9.50257e-05	0.0701229	0	1.14893	1.59135	0.547825	1.61145	3.08669	0.883821	0.651114	1.91624	3.48742	1.30172
916	CUST_10550_PI	WGtarget	AGAP011992-RA	Unknown	0.319236	0.0520057	0.2562	0.17326	-0.26723	-0.0630352	-0.145976	0.204195	0.121254	-0.0829405	0.117201	0.79828	0.217024	0.393713	0.183863	0.755424	0.462901	0.325511	0.548874	0.686386	1	1.12948	0.511751	0.923747	0.729448	0.97825	0.527779	0.678206	0.790615	0.624871	0.556625
917	CUST_10551_PI	WGtarget	AGAP011993-RA	Unknown	-0.0562901	0.11204	0.0311238	-0.0652014	0.16833	0.0874139	-0.00891128	-0.0809162	-0.177241	-0.0963252	0.349471	0.0846004	0.63009	0.287623	0.00994295	0.188983	0.890558	0.21575	0.0107385	0.139548	0	0.767849	1.23885	0.582446	0.831023	1.95819	0.96914	0.479968	0.925723	1.9323	1.07076
918	CUST_10552_PI	WGtarget	AGAP011994-RA	Unknown	-0.0474619	-0.550965	-0.507373	-0.114846	-0.503503	-0.459911	-0.0673836	0.0435923	0.436119	0.392527	0.582808	1.45284e-06	5.60994e-06	0.19325	1.21068e-06	1.24592e-05	0.438454	0.615978	2.64033e-05	8.08963e-05	0	0.606238	4.8117	4.39826	0.961825	4.86887	4.14702	0.695361	0.589464	3.90511	3.53974
919	CUST_10553_PI	WGtarget	AGAP011995-RA	Unknown	-0.00540281	0.18804	0.153611	-0.11019	0.193443	0.159013	-0.104787	-0.0344291	-0.298229	-0.2638	0.911269	0.000651677	0.00431154	0.0316458	0.000399651	0.00312328	0.0380855	0.497201	1.47017e-06	1.26587e-05	0	0.473459	2.85556	2.23483	1.57057	3.0149	2.341	1.50748	0.65576	4.80834	4.14185
920	CUST_10554_PI	WGtarget	AGAP011996-RA	Unknown	0.158428	0.263057	0.108683	-0.0410565	0.104629	-0.0497451	-0.199485	-0.154374	-0.304114	-0.149739	0.00112467	3.25278e-06	0.0264531	0.363414	0.0276337	0.299656	0.000186263	0.002746	5.20957e-07	0.00339666	0	2.6773	4.56607	1.63042	0.75505	1.6158	0.81763	3.26495	2.38391	5.11298	2.31346
921	CUST_10555_PI	WGtarget	AGAP011997-RA	Unknown	-0.0868428	-0.617096	-0.318743	-0.214281	-0.530253	-0.2319	-0.127438	0.298353	0.402815	0.104462	0.336808	2.3333e-07	0.0018939	0.0250893	3.36411e-06	0.0203671	0.179756	0.00408001	0.000198345	0.282059	0	0.779541	5.33826	2.50578	1.64838	4.55575	1.71826	0.985907	2.25332	3.2442	0.837488
922	CUST_10556_PI	WGtarget	AGAP012000-RA	Unknown	-0.19551	-1.03033	-0.606894	-0.0026382	-0.834824	-0.411384	0.192871	0.42344	1.0277	0.604256	0.233331	8.48451e-07	0.00100556	0.987178	1.62151e-05	0.0183414	0.240429	0.0171474	8.77918e-07	0.00112766	0	0.899809	4.97391	2.71378	0.451015	4.06236	1.7534	0.88993	1.7759	4.96386	2.67645
923	CUST_10557_PI	WGtarget	AGAP012001-RA	Unknown	0.0823522	0.182274	0.136585	0.0399695	0.0999219	0.0542327	-0.0423827	-0.0456892	-0.142305	-0.0966153	0.0634413	0.00024577	0.0044654	0.364588	0.0302549	0.234679	0.341282	0.322998	0.00346702	0.0421558	1	1.33536	3.17439	2.22336	0.753941	1.58583	0.897897	0.775409	0.793137	2.30681	1.47359
924	CUST_10558_PI	WGtarget	AGAP012002-RA	Unknown	0.0362064	0.119905	0.119776	-0.0169831	0.0836987	0.08357	-0.0531895	-0.000128644	-0.136888	-0.13676	0.683978	0.216205	0.22064	0.849987	0.34239	0.3807	0.572048	0.998887	0.156654	0.141591	1	0.557709	0.925045	0.918248	0.493292	0.774366	0.740255	0.612033	0.447742	1.03211	1.06585
925	CUST_10559_PI	WGtarget	AGAP012003-RA	Unknown	0.122098	0.0597557	0.143514	0.036592	-0.062342	0.0214165	-0.0855056	0.0837585	-0.0231637	-0.106922	0.0084833	0.204834	0.0048761	0.410738	0.170357	0.657007	0.0810466	0.0832526	0.630763	0.028026	1	2.01118	0.943038	2.19447	0.716117	1.00384	0.569781	1.25337	1.24425	0.582135	1.61128
926	CUST_1056_PI4	WGtarget	AGAP005604-RA	Unknown	0.126344	-0.131904	-0.00382053	0.0659996	-0.258249	-0.130165	-0.0603446	0.128084	0.197904	0.0698202	0.0636143	0.0581187	0.955073	0.327743	0.000453552	0.0601231	0.361359	0.0686859	0.00580072	0.309144	0	1.33443	1.36489	0.460116	0.788396	2.97485	1.35352	0.756854	1.30871	2.13697	0.807362
927	CUST_10560_PI	WGtarget	AGAP012004-RA	Unknown	0.0896497	-0.0352193	0.0173732	-0.00968098	-0.124869	-0.0722764	-0.0993307	0.0525926	0.0255384	-0.0270542	0.0618029	0.459974	0.717113	0.837404	0.0117629	0.137858	0.040874	0.284157	0.592715	0.577686	0	1.34396	0.680181	0.543244	0.497537	1.90186	1.07501	1.48367	0.834987	0.60117	0.608998
928	CUST_10561_PI	WGtarget	AGAP012005-RA	Unknown	0.0462028	-0.392865	-0.145478	0.124163	-0.439068	-0.191681	0.0779607	0.247387	0.517029	0.269642	0.615126	0.000216107	0.134585	0.190777	6.77835e-05	0.0551601	0.413735	0.0169109	9.1483e-06	0.00986604	0	0.589894	3.21619	1.08315	0.966088	3.59781	1.38247	0.713868	1.78037	4.24456	1.96067
929	CUST_10562_PI	WGtarget	AGAP012006-RA	Unknown	0.0657702	0.122889	0.119911	0.00626509	0.0571191	0.0541403	-0.0595051	-0.00297876	-0.116624	-0.113645	0.131768	0.00899887	0.0113953	0.885121	0.191536	0.230655	0.181152	0.947111	0.0132446	0.0159507	0	1.09021	1.9914	1.9121	0.481686	0.964757	0.903552	0.98328	0.46254	1.86256	1.79998
930	CUST_10563_PI	WGtarget	AGAP012007-RA	Unknown	0.106487	0.256202	0.163992	-0.0446125	0.149715	0.0575049	-0.151099	-0.0922098	-0.300814	-0.208604	0.0968586	0.000553903	0.0210188	0.484868	0.026167	0.405787	0.0329841	0.179391	0.000134713	0.00392986	1	1.1935	2.90827	1.70765	0.663707	1.63413	0.719893	1.5564	0.986564	3.37168	2.26552
931	CUST_10564_PI	WGtarget	AGAP012008-RA	Unknown	-0.15831	0.150984	0.0181891	-0.084162	0.309294	0.176499	0.0741482	-0.132795	-0.235146	-0.102351	0.0480113	0.0704392	0.823199	0.285778	0.000277273	0.0320229	0.343671	0.0997276	0.00547905	0.196769	0	1.42963	1.30014	0.502709	0.833081	3.1345	1.5665	0.773225	1.18388	2.1559	0.956034
932	CUST_10565_PI	WGtarget	AGAP012009-RA	Unknown	-0.00291217	-0.154674	0.0195121	0.08332	-0.151762	0.0224242	0.0862322	0.174186	0.237994	0.063808	0.953022	0.00442601	0.702497	0.105072	0.0048566	0.661401	0.0932275	0.00215626	6.13889e-05	0.225022	0	0.460746	2.22636	0.549361	1.16626	2.19579	0.567733	1.20611	2.46361	3.63054	0.911733
933	CUST_10566_PI	WGtarget	AGAP012010-RA	Unknown	-0.145432	-0.501256	-0.488031	-0.113518	-0.355824	-0.342599	0.0319137	0.0132251	0.387738	0.374513	0.120082	8.91584e-06	1.47695e-05	0.227169	0.000513094	0.000934142	0.72744	0.889438	0.000246274	0.000436539	0	1.12138	4.2533	4.0917	0.908609	2.93344	2.73779	0.539017	0.480311	3.17373	2.98695
934	CUST_10567_PI	WGtarget	AGAP012011-RA	Unknown	0.0370749	0.330873	0.191859	-0.139446	0.293798	0.154784	-0.176521	-0.139013	-0.470318	-0.331305	0.512437	3.42179e-06	0.00274891	0.020707	2.04025e-05	0.0140877	0.00507505	0.027423	1.11069e-08	6.05653e-06	1	0.646477	4.55096	2.38356	1.7127	3.98844	1.84193	2.18107	1.61832	6.03034	4.3742
935	CUST_10568_PI	WGtarget	AGAP012012-RA	Unknown	0.144866	0.289077	0.0426463	0.0167542	0.144211	-0.10222	-0.128112	-0.24643	-0.272323	-0.0258921	0.224652	0.0225491	0.729694	0.888907	0.241606	0.416603	0.301852	0.0591003	0.0362116	0.837455	0	0.912303	1.68401	0.538088	0.480483	0.888339	0.711736	0.815237	1.35925	1.52447	0.497528
936	CUST_10569_PI	WGtarget	AGAP012013-RA	Unknown	0.0745231	-0.119295	-0.137147	0.190947	-0.193818	-0.21167	0.116424	-0.0178517	0.310242	0.328094	0.301145	0.111634	0.0720958	0.0127444	0.0109899	0.00729554	0.115766	0.811343	0.000213574	0.000126146	0	0.815999	1.1458	1.29223	1.87514	1.92457	2.06113	1.1337	0.506921	3.22002	3.39326
937	CUST_1057_PI4	WGtarget	AGAP005605-RA	Unknown	-0.210871	0.202823	0.0335059	-0.245484	0.413694	0.244377	-0.0346127	-0.169317	-0.448307	-0.27899	0.0260728	0.0346909	0.722045	0.0120765	0.000121751	0.0153029	0.711972	0.0892688	5.54849e-05	0.00716868	0	1.63538	1.53906	0.541244	1.89299	3.40541	1.81365	0.545376	1.22068	3.66356	2.0671
938	CUST_10570_PI	WGtarget	AGAP012014-RA	Unknown	0.352493	0.0628126	0.0285473	0.042786	-0.289681	-0.323946	-0.309707	-0.0342653	-0.0200266	0.0142387	1.24853e-05	0.38952	0.6973	0.53055	0.000151681	0.000107332	0.000167845	0.62769	0.78319	0.83815	0	4.14638	0.732794	0.551736	0.635586	3.33293	3.44748	3.29889	0.583578	0.517215	0.497302
939	CUST_10571_PI	WGtarget	AGAP012015-RA	Unknown	0.0887464	0.224231	0.119518	-0.0723069	0.135485	0.0307714	-0.161053	-0.104713	-0.296538	-0.191825	0.0727182	8.88718e-05	0.0222368	0.14467	0.00777206	0.532959	0.00221191	0.0424957	1.40424e-06	0.000530531	1	1.28932	3.50968	1.68871	1.05879	2.04002	0.634219	2.45516	1.47088	4.82298	2.92277
940	CUST_10572_PI	WGtarget	AGAP012016-RA	Unknown	-0.08849	-0.241263	-0.0960785	-0.0749882	-0.152773	-0.0075885	0.0135018	0.145184	0.166275	0.0210903	0.0650333	2.43352e-05	0.0569503	0.119924	0.00276392	0.876522	0.778641	0.00577999	0.00183175	0.665949	0	1.32698	3.93176	1.37172	1.12178	2.38191	0.484443	0.518896	2.13807	2.51724	0.565619
941	CUST_10573_PI	WGtarget	AGAP012017-RA	Unknown	0.0860155	-0.0970443	0.0840865	0.0997607	-0.18306	-0.00192905	0.0137451	0.181131	0.196805	0.0156742	0.184546	0.146388	0.215102	0.132637	0.00910096	0.977323	0.836757	0.0125463	0.00666201	0.818761	1	0.976957	1.05471	0.926719	1.08805	1.98769	0.453729	0.497758	1.88038	2.09138	0.504237
942	CUST_10574_PI	WGtarget	AGAP012018-RA	Unknown	0.136475	0.287314	0.211349	0.0854514	0.150838	0.0748741	-0.051024	-0.0759641	-0.201862	-0.125898	0.00152004	9.32659e-08	1.60117e-05	0.038414	0.000542119	0.072812	0.206557	0.070169	2.51464e-05	0.00397799	0	2.57785	5.56812	4.06631	1.50461	2.91545	1.28891	0.940358	1.30152	3.92107	2.26164
943	CUST_10575_PI	WGtarget	AGAP012019-RA	Unknown	-0.00188782	0.101543	0.0814346	-0.021312	0.10343	0.0833224	-0.0194242	-0.0201081	-0.122855	-0.102747	0.973265	0.111695	0.20648	0.708962	0.0793084	0.205782	0.764592	0.742938	0.0666457	0.0947864	1	0.454874	1.14564	0.940429	0.546626	1.26043	0.941538	0.524226	0.532811	1.31884	1.20061
944	CUST_10576_PI	WGtarget	AGAP012020-RA	Unknown	0.0864287	0.213907	0.216319	0.0240562	0.127479	0.129891	-0.0623725	0.002412	-0.189851	-0.192263	0.11769	0.000521419	0.000539484	0.661874	0.0269764	0.0271953	0.263088	0.966369	0.00197041	0.00205995	1	1.12814	2.92843	2.91718	0.567511	1.62374	1.62103	0.860365	0.456848	2.49288	2.47853
945	CUST_10577_PI	WGtarget	AGAP012021-RA	Unknown	0.0879513	0.162989	0.150122	0.0470892	0.0750382	0.0621709	-0.0408621	-0.0128673	-0.1159	-0.103033	0.153096	0.0123864	0.022638	0.446854	0.235721	0.333149	0.514751	0.842562	0.076575	0.119635	1	1.03986	1.88465	1.68261	0.689398	0.8965	0.783113	0.645045	0.495805	1.27223	1.12257
946	CUST_10578_PI	WGtarget	AGAP012022-RA	Unknown	0.041205	0.108697	0.139402	0.0197999	0.0674916	0.0981971	-0.0214051	0.0307055	-0.0888966	-0.119602	0.356091	0.0250399	0.00595724	0.661131	0.147206	0.04825	0.651431	0.521628	0.0715912	0.016841	1	0.761679	1.649	2.128	0.567858	1.05286	1.42797	0.572395	0.640911	1.29463	1.78168
947	CUST_10579_PI	WGtarget	AGAP012023-RA	Unknown	0.153896	0.212015	0.145299	0.0226951	0.0581185	-0.00859725	-0.131201	-0.0667158	-0.18932	-0.122604	0.00234706	0.000135076	0.00606721	0.631604	0.230704	0.863837	0.0121825	0.188813	0.000684471	0.0190852	1	2.43547	3.3708	2.12188	0.581755	0.903474	0.488688	1.89031	0.969396	2.83894	1.74014
948	CUST_1058_PI4	WGtarget	AGAP005606-RA	Unknown	0.044173	0.164175	0.209028	-0.0475525	0.120002	0.164855	-0.0917255	0.0448532	-0.211728	-0.256581	0.419147	0.00580075	0.00077827	0.391414	0.0346382	0.00580377	0.100728	0.431413	0.000634036	8.72237e-05	1	0.709712	2.13697	2.7972	0.731219	1.53957	2.1368	1.18066	0.700559	2.86462	3.51548
949	CUST_10580_PI	WGtarget	AGAP012024-RA	Unknown	0.113237	0.110458	-0.0535415	-0.262245	-0.00277853	-0.166778	-0.375482	-0.164	-0.372703	-0.208704	0.205304	0.26909	0.591497	0.00587345	0.973778	0.0905447	0.000513518	0.0776575	0.0006082	0.0249293	1	0.942307	0.85291	0.601831	2.13281	0.454766	1.21593	2.93318	1.26748	2.87786	1.65035
950	CUST_10581_PI	WGtarget	AGAP012025-RA	Unknown	0.0370026	0.360408	0.246925	-0.00975722	0.323406	0.209923	-0.0467598	-0.113483	-0.370165	-0.256682	0.449258	1.08782e-07	4.74987e-05	0.84288	2.26175e-07	0.00027881	0.356567	0.0311698	5.64334e-08	1.71499e-05	1	0.687762	5.53241	3.7135	0.495701	5.34591	3.13261	0.761254	1.57571	5.69568	4.04413
951	CUST_10582_PI	WGtarget	AGAP012026-RA	Unknown	0.0204754	0.159343	0.150415	0.00517508	0.138868	0.129939	-0.0153003	-0.00892833	-0.154168	-0.14524	0.701439	0.00631612	0.0095793	0.923525	0.0116155	0.0198007	0.768272	0.868789	0.00648857	0.0109696	0	0.54987	2.10889	1.97066	0.469655	1.9058	1.72784	0.52281	0.487042	2.10007	1.92521
952	CUST_10583_PI	WGtarget	AGAP012027-RA	Unknown	0.044016	0.0537961	0.0934458	0.00599991	0.00978003	0.0494297	-0.0380161	0.0396497	-0.0477962	-0.0874458	0.297975	0.215502	0.0397457	0.888191	0.821314	0.270313	0.385851	0.380792	0.28537	0.0593011	0	0.819459	0.926105	1.49311	0.480736	0.503396	0.851452	0.735878	0.740179	0.833555	1.3582
953	CUST_10584_PI	WGtarget	AGAP012028-RA	Unknown	-0.193073	-0.860832	-0.438736	0.0438685	-0.667759	-0.245663	0.236942	0.422096	0.9047	0.482605	0.185716	2.76537e-06	0.00599483	0.762424	4.05713e-05	0.0953503	0.10075	0.00649311	6.76361e-07	0.00212805	0	0.974874	4.61578	2.12594	0.525079	3.76534	1.19864	1.18059	2.09983	5.03916	2.46791
954	CUST_10585_PI	WGtarget	AGAP012029-RA	Unknown	0.0747987	0.170273	0.194483	0.0364405	0.0954738	0.119684	-0.0383583	0.0242104	-0.133832	-0.158042	0.0740888	0.000384233	9.84307e-05	0.380976	0.0274837	0.00975298	0.374753	0.57737	0.00431791	0.000924011	1	1.28316	3.02798	3.47603	0.740055	1.61762	1.9646	0.745287	0.60917	2.23436	2.74126
955	CUST_10586_PI	WGtarget	AGAP012030-RB	Unknown	0.205214	-0.375886	-0.482278	-0.124433	-0.5811	-0.687492	-0.329647	-0.106392	0.251452	0.357844	0.135535	0.0132665	0.0021707	0.363687	0.000106429	2.8045e-05	0.0220177	0.439147	0.0785708	0.012643	0	1.08069	1.86208	2.46135	0.754775	3.45028	3.88441	1.69194	0.694925	1.26357	1.87785
956	CUST_10587_PI	WGtarget	AGAP012030-RA	Unknown	0.139338	-0.42197	-0.4675	-0.0880236	-0.561308	-0.606838	-0.227362	-0.0455301	0.333946	0.379476	0.305493	0.00521805	0.00238207	0.519429	0.000184309	0.000123377	0.100763	0.741048	0.0205716	0.00912822	0	0.811347	2.17197	2.43066	0.642248	3.26857	3.40119	1.18054	0.533557	1.71493	1.98674
957	CUST_10588_PI	WGtarget	AGAP012030-RC	Unknown	0.30576	0.251408	0.300591	0.3238	-0.054352	-0.00516889	0.0180396	0.0491831	0.0723916	0.0232085	0.0105612	0.0382245	0.0152712	0.00776273	0.625507	0.964246	0.873425	0.672204	0.530708	0.840636	0	1.93792	1.50627	1.81431	2.04041	0.584657	0.457493	0.485489	0.562853	0.635507	0.49644
958	CUST_10589_PI	WGtarget	AGAP012031-RA	Unknown	0.0941663	0.127696	0.123121	0.0197585	0.0335294	0.0289548	-0.0744077	-0.00457462	-0.107937	-0.103363	0.0570033	0.0132636	0.0186315	0.68585	0.499834	0.567171	0.140485	0.928941	0.039312	0.0515985	1	1.37145	1.86216	1.74814	0.556865	0.65414	0.614655	1.06849	0.46802	1.49689	1.40496
959	CUST_1059_PI4	WGtarget	AGAP005607-RA	Unknown	0.328569	-0.300638	0.098317	0.318465	-0.629207	-0.230252	-0.0101039	0.398955	0.619103	0.220148	0.00986663	0.0191687	0.430036	0.0134159	1.6488e-05	0.0732255	0.934173	0.00367099	2.66055e-05	0.0907151	0	1.96066	1.73881	0.70158	1.85823	4.05685	1.28694	0.466397	2.28792	3.90241	1.21532
960	CUST_10590_PI	WGtarget	AGAP012032-RA	Unknown	-0.066273	-2.01568	-0.769645	0.100587	-1.94941	-0.703372	0.16686	1.24604	2.11627	0.870232	0.819901	1.87798e-07	0.0154639	0.73415	3.58778e-07	0.0267584	0.57597	0.000346785	1.1456e-07	0.00816005	1	0.503832	5.39518	1.81025	0.53625	5.22352	1.62648	0.609897	3.06135	5.52016	2.02402
961	CUST_10591_PI	WGtarget	AGAP012033-RA	Unknown	0.0603037	0.14631	0.165153	0.0197285	0.0860062	0.104849	-0.0405753	0.0188427	-0.126581	-0.145424	0.203349	0.00440683	0.00173279	0.677576	0.0749957	0.035651	0.390406	0.699696	0.0124323	0.00539055	1	0.94538	2.22769	2.53531	0.560427	1.27912	1.5298	0.732066	0.550652	1.88342	2.1612
962	CUST_10592_PI	WGtarget	AGAP012034-RA	Unknown	0.116578	-0.0894184	-0.0936895	0.187771	-0.205996	-0.210267	0.0711928	-0.00427111	0.277189	0.28146	0.384795	0.512427	0.495219	0.171177	0.126721	0.12712	0.590785	0.975201	0.0469362	0.0473227	0	0.736759	0.646482	0.657022	1.00226	1.10335	1.10235	0.602197	0.454366	1.43723	1.43442
963	CUST_10593_PI	WGtarget	AGAP012035-RA	Unknown	0.122059	0.145968	0.00770512	-0.0521614	0.0239091	-0.114354	-0.17422	-0.138263	-0.19813	-0.0598665	0.074836	0.0650501	0.920394	0.438201	0.706215	0.133952	0.0286938	0.0516102	0.0145893	0.375509	1	1.27986	1.3269	0.47058	0.695536	0.547753	1.08472	1.60331	1.40488	1.83023	0.744674
964	CUST_10594_PI	WGtarget	AGAP012036-RA	Unknown	0.15926	0.217277	-0.0716773	0.351273	0.0580166	-0.230938	0.192013	-0.288954	0.133996	0.42295	0.378497	0.241708	0.697721	0.0612887	0.744126	0.20967	0.28461	0.125875	0.4612	0.0279589	0	0.742087	0.888204	0.551527	1.34679	0.53232	0.935277	0.834461	1.10554	0.679314	1.61199
965	CUST_10595_PI	WGtarget	AGAP012037-RA	Unknown	-0.0305384	0.754432	0.253304	0.316969	0.78497	0.283843	0.347507	-0.501127	-0.437463	0.0636649	0.870458	0.000430419	0.198529	0.104397	0.000305733	0.155434	0.0789855	0.0171411	0.0321893	0.749648	0	0.486465	2.99156	0.953103	1.16844	3.103	1.03468	1.26178	1.77599	1.56479	0.530125
966	CUST_10596_PI	WGtarget	AGAP012038-RA	Unknown	0.284576	-0.123986	-0.409195	-0.637721	-0.408562	-0.69377	-0.922297	-0.285209	-0.513735	-0.228527	0.0851684	0.462844	0.022289	0.000496302	0.0178691	0.000342066	7.04386e-06	0.10401	0.00530522	0.18646	0	1.2366	0.678238	1.68791	2.94484	1.76209	3.0659	4.32684	1.16969	2.16664	0.973506
967	CUST_10597_PI	WGtarget	AGAP012039-RA	Unknown	0.132917	0.2902	0.1222	-0.0644482	0.157283	-0.0107173	-0.197365	-0.168	-0.354648	-0.186648	0.0295602	9.59816e-05	0.0707082	0.281755	0.0127135	0.872883	0.00587453	0.0125602	1.09253e-05	0.0053176	0	1.59344	3.48424	1.29889	0.837847	1.87588	0.485642	2.13276	1.87999	4.18878	2.16585
968	CUST_10598_PI	WGtarget	AGAP012040-RA	Unknown	0.0384645	-0.487505	-0.141591	0.0548553	-0.525969	-0.180056	0.0163909	0.345913	0.54236	0.196447	0.686797	2.33546e-05	0.157113	0.571618	6.87774e-06	0.0752364	0.864887	0.00162674	5.71438e-06	0.0569342	0	0.556421	3.94562	1.0311	0.612226	4.33446	1.27805	0.488344	2.55594	4.39292	1.37182
969	CUST_10599_PI	WGtarget	AGAP012041-RA	Unknown	0.0450912	-0.35896	-0.255233	-0.271723	-0.404051	-0.300324	-0.316815	0.103727	0.0872364	-0.0164908	0.678886	0.00454477	0.0392473	0.0190458	0.000887576	0.0170261	0.0117236	0.373838	0.467885	0.885382	0	0.55985	2.2176	1.4974	1.7408	2.75435	1.77824	1.90285	0.74607	0.674759	0.481593
970	CUST_106_PI42	WGtarget	AGAP004763-RA	Unknown	-0.0287629	0.422797	0.38804	0.0819828	0.45156	0.416803	0.110746	-0.0347568	-0.340814	-0.306057	0.641566	3.12624e-07	1.52791e-06	0.19596	4.27279e-08	3.7269e-07	0.0852403	0.588215	9.17359e-06	4.16353e-05	1	0.577063	5.26113	4.79527	0.957321	5.75506	5.2135	1.23629	0.603462	4.24362	3.75709
971	CUST_1060_PI4	WGtarget	AGAP005608-RA	Unknown	0.0294747	-0.0624207	-0.138895	0.02583	-0.0918954	-0.16837	-0.00364474	-0.0764744	0.0882506	0.164725	0.615914	0.301639	0.0269163	0.663491	0.116224	0.00709255	0.949198	0.205727	0.137871	0.00908921	0	0.589498	0.815498	1.62451	0.566775	1.13228	2.07059	0.461904	0.941627	1.07498	1.98808
972	CUST_10600_PI	WGtarget	AGAP012042-RA	Unknown	-0.244518	-0.576491	-0.502408	-0.114366	-0.331973	-0.25789	0.130152	0.074083	0.462124	0.388042	0.00106599	6.08052e-09	1.17789e-07	0.104156	4.26898e-05	0.00129043	0.0777492	0.310391	5.98559e-07	8.22999e-06	0	2.69475	6.14311	5.51314	1.16923	3.74891	2.63178	1.2671	0.806095	5.07406	4.27815
973	CUST_10601_PI	WGtarget	AGAP012043-RA	Unknown	0.222803	0.279393	0.336225	-0.236129	0.0565902	0.113422	-0.458932	0.0568321	-0.515522	-0.572354	0.233755	0.145483	0.0868025	0.215067	0.764501	0.557154	0.0206492	0.771934	0.0114561	0.00632594	1	0.899227	1.05684	1.23006	0.926775	0.524258	0.620226	1.71354	0.521442	1.91034	2.10841
974	CUST_10602_PI	WGtarget	AGAP012044-RA	Unknown	-0.315668	-1.80179	-0.48621	-0.0998256	-1.48612	-0.170543	0.215842	1.31558	1.70196	0.386385	0.153901	9.21781e-09	0.0422799	0.652433	2.93977e-07	0.468156	0.352645	4.40348e-06	5.2641e-08	0.105272	0	1.0381	6.07186	1.47265	0.571925	5.27726	0.674596	0.764876	4.47508	5.70761	1.16564
975	CUST_10603_PI	WGtarget	AGAP012045-RA	Unknown	0.0655149	-0.236594	0.0109268	0.083377	-0.302109	-0.0545881	0.0178621	0.247521	0.319971	0.0724502	0.431346	0.0086251	0.897654	0.324006	0.000862858	0.514999	0.827074	0.00657279	0.000584403	0.395537	0	0.700614	2.00545	0.4778	0.792111	2.76344	0.644889	0.501336	2.09578	2.89075	0.727919
976	CUST_10604_PI	WGtarget	AGAP012046-RA	Unknown	-0.0956405	-0.116812	-0.0922507	-0.108352	-0.0211716	0.00338976	-0.0127111	0.0245614	0.00846052	-0.0161008	0.0362683	0.0153214	0.053631	0.0205003	0.633371	0.941499	0.779794	0.596438	0.854463	0.72668	0	1.524	1.81332	1.39192	1.71605	0.580918	0.464122	0.518475	0.599308	0.49177	0.539341
977	CUST_10605_PI	WGtarget	AGAP012047-RA	Unknown	0.101979	0.150573	0.0478415	0.0247891	0.0485941	-0.0541376	-0.07719	-0.102732	-0.125784	-0.0230524	0.0576241	0.00885447	0.388385	0.640077	0.368361	0.336924	0.168181	0.074398	0.0308536	0.67941	1	1.36768	1.99675	0.733767	0.577769	0.750687	0.779444	1.00818	1.2818	1.57918	0.559628
978	CUST_10606_PI	WGtarget	AGAP012048-RA	Unknown	-0.330228	0.630251	0.063525	0.562292	0.960479	0.393753	0.89252	-0.566726	-0.0679597	0.498767	0.144273	0.00897363	0.780138	0.0173968	0.000127554	0.0857162	0.000299005	0.0178217	0.760095	0.0343337	0	1.05968	1.99231	0.518359	1.77107	3.38961	1.2344	3.10994	1.763	0.525963	1.54257
979	CUST_10607_PI	WGtarget	AGAP012049-RA	Unknown	0.12798	-0.262052	-0.0452413	0.152528	-0.390032	-0.173221	0.024548	0.216811	0.41458	0.197769	0.0934962	0.00160796	0.55942	0.0518903	2.00959e-05	0.0339785	0.74978	0.0104557	1.08252e-05	0.0183905	0	1.20517	2.5595	0.618948	1.40309	3.99311	1.54616	0.530065	1.94132	4.19176	1.75249
980	CUST_10608_PI	WGtarget	AGAP012050-RA	Unknown	0.244676	0.557445	0.476832	0.139134	0.312768	0.232156	-0.105542	-0.0806126	-0.418311	-0.337698	0.00117356	1.3848e-08	3.62362e-07	0.0531919	0.000115048	0.00367629	0.154899	0.278549	3.89707e-06	7.14374e-05	0	2.66317	5.98615	5.22164	1.39477	3.42454	2.28747	1.03588	0.841516	4.51254	3.58101
981	CUST_10609_PI	WGtarget	AGAP012051-RA	Unknown	0.0490509	0.0355734	0.0418704	-0.0213002	-0.0134775	-0.00718054	-0.0703511	0.00629698	-0.0568736	-0.0631705	0.320233	0.478166	0.406279	0.667264	0.778703	0.883494	0.149788	0.899587	0.249948	0.21005	1	0.795897	0.668099	0.719543	0.565052	0.51888	0.482214	1.04711	0.477171	0.877224	0.934703
982	CUST_1061_PI4	WGtarget	AGAP005609-RA	Unknown	0.0761911	0.223029	0.164149	0.0785998	0.146838	0.0879576	0.00240869	-0.0588803	-0.144429	-0.0855489	0.136811	0.000140952	0.00361687	0.132245	0.00801462	0.104572	0.962981	0.278784	0.0101063	0.119747	1	1.07761	3.35693	2.29291	1.08903	2.02971	1.16785	0.457849	0.841237	1.95279	1.12227
983	CUST_10610_PI	WGtarget	AGAP012052-RA	Unknown	0.0736981	0.143377	0.127025	-0.0520106	0.0696785	0.0533267	-0.125709	-0.0163518	-0.195387	-0.179035	0.199998	0.0182416	0.0378189	0.370819	0.238573	0.37382	0.0384391	0.787219	0.00252708	0.00582351	1	0.950818	1.75515	1.50974	0.748593	0.892585	0.746083	1.50441	0.515762	2.41129	2.13563
984	CUST_10611_PI	WGtarget	AGAP012053-RA	Unknown	-0.0852353	-0.326868	-0.226691	-0.0337356	-0.241633	-0.141456	0.0514997	0.100177	0.293132	0.192956	0.275902	0.000281624	0.00869191	0.669119	0.0049112	0.0933835	0.525022	0.233333	0.00119715	0.0259951	0	0.844678	3.12948	2.00286	0.564175	2.19193	1.20557	0.638862	0.899809	2.65664	1.63637
985	CUST_10612_PI	WGtarget	AGAP012054-RA	Unknown	0.119752	0.178845	0.238495	0.0159303	0.0590927	0.118743	-0.103822	0.0596502	-0.162914	-0.222565	0.0218447	0.0016348	8.12095e-05	0.752149	0.239642	0.0281222	0.0488622	0.255645	0.00355735	0.000160673	1	1.69457	2.55442	3.53859	0.529118	0.891084	1.61012	1.42369	0.869752	2.29828	3.31383
986	CUST_10613_PI	WGtarget	AGAP012055-RA	Unknown	-0.938696	-0.414971	-0.356287	-0.220479	0.523725	0.582409	0.718217	0.0586843	0.194492	0.135808	3.53053e-05	0.0472716	0.0892929	0.264884	0.0110944	0.00751347	0.00118872	0.772987	0.343511	0.503031	0	3.80981	1.43479	1.2206	0.858137	1.92131	2.05127	2.65898	0.521054	0.773383	0.652196
987	CUST_10614_PI	WGtarget	AGAP012056-RA	Unknown	0.304094	-0.615066	-0.343114	0.23021	-0.91916	-0.647208	-0.0738834	0.271952	0.845276	0.573325	0.0471127	0.000309026	0.029657	0.130935	5.18426e-07	0.000122045	0.607	0.0766005	2.819e-06	0.000557378	0	1.43598	3.09957	1.5924	1.09233	5.11377	3.40461	0.594053	1.27212	4.61114	2.90625
988	CUST_10615_PI	WGtarget	AGAP012057-RA	Unknown	0.0245859	-0.493657	-0.221682	0.123167	-0.518243	-0.246267	0.0985809	0.271976	0.616824	0.344848	0.764024	5.25898e-06	0.0198151	0.145681	9.55205e-07	0.0117326	0.286629	0.0044567	2.45369e-07	0.000442534	0	0.524456	4.41887	1.72756	1.0564	4.93838	1.90267	0.83217	2.22394	5.32561	2.98258
989	CUST_10616_PI	WGtarget	AGAP012058-RA	Unknown	0.207777	0.318617	0.204521	-0.00279661	0.11084	-0.00325609	-0.210574	-0.114096	-0.321414	-0.207318	0.00119808	8.86416e-06	0.00179714	0.962157	0.0646048	0.956275	0.00105227	0.0672121	7.57175e-06	0.00169857	0	2.6564	4.25516	2.52321	0.458076	1.3292	0.459781	2.69909	1.31597	4.30482	2.54188
990	CUST_10617_PI	WGtarget	AGAP012059-RA	Unknown	-0.226857	-0.0260487	-0.0093833	0.254074	0.200808	0.217474	0.480931	0.0166654	0.280123	0.263458	0.00616594	0.748072	0.907911	0.00270602	0.0100083	0.00811242	6.16747e-07	0.828392	0.000995996	0.00163232	0	2.11663	0.530737	0.474565	2.38875	1.95605	2.02583	5.06523	0.500874	2.71675	2.55493
991	CUST_10618_PI	WGtarget	AGAP012060-RA	Unknown	-0.00316741	0.0386215	0.140656	0.0707552	0.0417889	0.143824	0.0739226	0.102035	0.0321337	-0.0699011	0.939262	0.386721	0.00396031	0.102135	0.33197	0.00376902	0.112019	0.0296809	0.485556	0.124043	1	0.464786	0.735172	2.26302	1.17591	0.784269	2.27921	1.1447	1.59212	0.663277	1.11055
992	CUST_10619_PI	WGtarget	AGAP012061-RA	Unknown	0.122628	-0.10537	0.016831	0.0443155	-0.227998	-0.105797	-0.0783128	0.122201	0.149686	0.0274846	0.0153154	0.0385507	0.736535	0.367452	7.29565e-05	0.0443536	0.123632	0.0233146	0.00585064	0.593362	0	1.81344	1.50351	0.5353	0.751422	3.57443	1.4564	1.11167	1.67291	2.13408	0.600806
993	CUST_1062_PI4	WGtarget	AGAP005609-RB	Unknown	-0.00821075	-0.232696	-0.0373213	0.028164	-0.224485	-0.0291106	0.0363747	0.195375	0.26086	0.0654853	0.853583	2.00683e-05	0.426162	0.534861	2.96114e-05	0.537469	0.433914	0.00027388	5.32858e-06	0.172879	0	0.49208	3.99348	0.704444	0.633114	3.8668	0.631663	0.698735	3.13848	4.41493	0.999046
994	CUST_10620_PI	WGtarget	AGAP012062-RA	Unknown	0.0344261	0.12097	0.102606	-0.0478688	0.086544	0.0681803	-0.0822948	-0.0183637	-0.168839	-0.150475	0.498383	0.0250416	0.0590758	0.357315	0.106508	0.208018	0.12402	0.735342	0.00343538	0.0092038	1	0.655072	1.64898	1.35937	0.760522	1.1618	0.937885	1.11059	0.535791	2.30963	1.98399
995	CUST_10621_PI	WGtarget	AGAP012063-RA	Unknown	-0.165842	0.767631	0.162797	0.378339	0.933473	0.328639	0.544181	-0.604834	-0.389292	0.215542	0.14758	3.38976e-07	0.171634	0.00223769	2.01245e-09	0.00660402	3.19683e-05	9.95424e-06	0.00164742	0.0639887	0	1.05199	5.23947	1.0014	2.45119	6.33561	2.09427	3.84181	4.2189	2.55181	1.33243
996	CUST_10622_PI	WGtarget	AGAP012064-RA	Unknown	0.00977116	-0.0324445	-0.0695223	0.0478669	-0.0422156	-0.0792935	0.0380957	-0.0370779	0.0803113	0.117389	0.890636	0.657905	0.346377	0.50636	0.538999	0.266719	0.582833	0.604776	0.259469	0.106685	0	0.479942	0.569368	0.770647	0.650157	0.630791	0.855813	0.606228	0.595136	0.864868	1.16124
997	CUST_10623_PI	WGtarget	AGAP012065-RA	Unknown	0.0970774	0.177449	0.196667	0.00866586	0.0803712	0.0995897	-0.0884116	0.0192185	-0.168783	-0.188001	0.0577375	0.00189457	0.000872669	0.863365	0.122779	0.07375	0.106086	0.719315	0.00383547	0.00128557	1	1.36702	2.50566	2.75994	0.488849	1.11395	1.28464	1.16316	0.542366	2.27335	2.63297
998	CUST_10624_PI	WGtarget	AGAP012066-RA	Unknown	0.0410621	-0.924459	-0.51139	0.0390879	-0.965522	-0.552452	-0.00197425	0.41307	0.963547	0.550478	0.739426	4.54959e-08	0.000338128	0.754294	9.57794e-09	0.000109916	0.987016	0.00263575	1.44609e-08	0.000136217	0	0.534192	5.74103	3.06956	0.528257	6.06853	3.43969	0.45107	2.39742	5.97749	3.36798
999	CUST_10625_PI	WGtarget	AGAP012067-RA	Unknown	0.0335338	0.0976701	0.163012	0.0626242	0.0641364	0.129478	0.0290905	0.0653419	-0.0350459	-0.100388	0.541838	0.088139	0.00736987	0.267351	0.262968	0.0316381	0.608446	0.271039	0.54465	0.095513	1	0.629069	1.22492	2.0577	0.854972	0.860524	1.57065	0.593334	0.850588	0.627393	1.19806
1000	CUST_10626_PI	WGtarget	AGAP012068-RA	Unknown	-0.289524	-1.18623	-0.426537	-0.0477674	-0.896704	-0.137013	0.241756	0.759691	1.13846	0.37877	0.0933852	1.33223e-07	0.0201946	0.780623	1.59265e-05	0.44205	0.171715	0.000212731	4.95267e-07	0.0429617	0	1.20557	5.48291	1.72111	0.518189	4.06814	0.692825	1.00124	3.22128	5.12775	1.46722
1001	CUST_10627_PI	WGtarget	AGAP012069-RA	Unknown	-0.0045334	-0.0354637	0.0209815	-0.0156968	-0.0309303	0.0255149	-0.0111634	0.0564452	0.0197669	-0.0366784	0.925166	0.476165	0.678645	0.749738	0.536466	0.619708	0.824787	0.281058	0.699923	0.480238	1	0.469142	0.669363	0.559968	0.530079	0.632185	0.58758	0.502162	0.838664	0.550542	0.666712
1002	CUST_10628_PI	WGtarget	AGAP012070-RA	Unknown	-0.328518	0.573593	0.142317	-0.131015	0.902112	0.470835	0.197503	-0.431277	-0.704609	-0.273332	0.0110248	7.09394e-05	0.259622	0.292332	2.74703e-08	0.000571593	0.10695	0.00160082	2.88504e-06	0.0344068	0	1.92355	3.58318	0.864676	0.825796	5.85244	2.89791	1.16041	2.5609	4.60398	1.54183
1003	CUST_10629_PI	WGtarget	AGAP012071-RA	Unknown	0.0574986	-0.25308	-0.087236	0.256545	-0.310579	-0.144735	0.199046	0.165844	0.509625	0.343781	0.685205	0.102313	0.568587	0.0814999	0.0333932	0.339241	0.187285	0.265878	0.00193811	0.0245448	0	0.557129	1.1753	0.613893	1.25147	1.55207	0.777309	0.97208	0.856882	2.49827	1.6554
1004	CUST_1063_PI4	WGtarget	AGAP005610-RA	Unknown	-0.189384	-0.3102	-0.166684	-0.0297202	-0.120816	0.0227005	0.159664	0.143516	0.28048	0.136963	0.00439672	4.2483e-05	0.0152476	0.634434	0.0546329	0.722387	0.0159969	0.0307521	0.000128069	0.0372463	0	2.22839	3.75069	1.81485	0.580413	1.38576	0.541106	1.79906	1.58028	3.38823	1.51496
1005	CUST_10630_PI	WGtarget	AGAP012072-RA	Unknown	0.017119	0.0706463	-0.095163	0.15616	0.0535274	-0.112282	0.139041	-0.165809	0.0855138	0.251323	0.837197	0.438641	0.301508	0.0709773	0.504101	0.205157	0.11744	0.057381	0.334261	0.00508664	0	0.497602	0.695257	0.815609	1.29762	0.651529	0.942549	1.12884	1.36911	0.782037	2.18031
1006	CUST_10631_PI	WGtarget	AGAP012073-RA	Unknown	0.0255363	0.101076	0.0422109	0.0432494	0.0755397	0.0166746	0.0177132	-0.0588651	-0.0578266	0.00103854	0.712859	0.160003	0.556908	0.5405	0.289182	0.816944	0.801865	0.424353	0.423571	0.988668	0	0.545004	1.02494	0.620358	0.629888	0.829293	0.504933	0.510387	0.705863	0.706456	0.450607
1007	CUST_10632_PI	WGtarget	AGAP012074-RA	Unknown	0.12051	0.113881	0.129311	0.0881848	-0.0066289	0.00880103	-0.0323247	0.0154299	-0.0256958	-0.0411257	0.0373128	0.0524001	0.0308964	0.126336	0.906327	0.878386	0.567219	0.792161	0.654811	0.483136	0	1.51433	1.39967	1.57869	1.10432	0.475095	0.483853	0.614632	0.513972	0.570805	0.664807
1008	CUST_10633_PI	WGtarget	AGAP012075-RA	Unknown	-0.0799863	0.326836	0.257279	0.0618113	0.406822	0.337265	0.141798	-0.0695568	-0.265025	-0.195468	0.567593	0.0434822	0.113156	0.661811	0.00715104	0.0453969	0.386607	0.647634	0.111533	0.193881	0	0.614423	1.46299	1.14132	0.567532	2.06792	1.44866	0.73525	0.574255	1.1461	0.960804
1009	CUST_10634_PI	WGtarget	AGAP012076-RA	Unknown	0.0166172	0.358287	0.267554	-0.0233603	0.34167	0.250937	-0.0399775	-0.0907332	-0.381648	-0.290914	0.774171	5.31475e-06	0.000299671	0.690024	2.17397e-06	0.000661664	0.547369	0.152026	3.20027e-06	4.5115e-05	1	0.520608	4.41576	3.10918	0.554962	4.68818	2.85027	0.625767	1.0422	4.57085	3.73092
1010	CUST_10635_PI	WGtarget	AGAP012077-RA	Unknown	0.0607468	-0.0784398	0.0312454	0.0114125	-0.139187	-0.0295014	-0.0493343	0.109685	0.0898523	-0.0198329	0.173859	0.0898955	0.498548	0.798807	0.00444328	0.528576	0.2866	0.0262129	0.0616709	0.674029	1	0.99712	1.21834	0.654972	0.511544	2.22507	0.636778	0.832207	1.63356	1.34467	0.562041
1011	CUST_10636_PI	WGtarget	AGAP012078-RA	Unknown	0.151742	-0.0781574	-0.0433244	0.00412604	-0.229899	-0.195066	-0.147616	0.034833	0.0822834	0.0474504	0.00931111	0.199616	0.478634	0.94071	0.000236098	0.0032206	0.020958	0.55255	0.186457	0.412529	0	1.9801	0.951393	0.667787	0.46434	3.18705	2.33093	1.70862	0.6228	0.973508	0.714743
1012	CUST_10637_PI	WGtarget	AGAP012079-RA	Unknown	0.0389704	0.0590306	-0.0867886	0.0191528	0.0200602	-0.125759	-0.0198175	-0.145819	-0.0398777	0.105941	0.78684	0.687655	0.563097	0.896189	0.892855	0.410328	0.894151	0.34864	0.792605	0.494275	1	0.515888	0.556038	0.616866	0.478206	0.479259	0.716452	0.478875	0.768588	0.513814	0.65763
1013	CUST_10638_PI	WGtarget	AGAP012080-RA	Unknown	-0.0779669	-0.18581	-0.245321	-0.0797073	-0.107844	-0.167354	-0.00174048	-0.0595105	0.106103	0.165614	0.179269	0.00425721	0.000391059	0.17711	0.0747939	0.0114907	0.977479	0.338282	0.0969553	0.0107758	0	0.986799	2.23901	3.02195	0.990849	1.28004	1.90942	0.453694	0.778175	1.19314	1.93113
1014	CUST_10639_PI	WGtarget	AGAP012081-RA	Unknown	-0.507768	0.607187	0.0312866	0.0663686	1.11496	0.539055	0.574137	-0.575901	-0.540819	0.0350821	0.00376829	0.00093058	0.850564	0.686026	1.00233e-07	0.00227466	0.00104785	0.00148709	0.0021534	0.830921	0	2.27927	2.739	0.493102	0.556798	5.55223	2.44574	2.70055	2.58492	2.464	0.499911
1015	CUST_1064_PI4	WGtarget	AGAP005611-RA	Unknown	-0.262869	-1.19747	-1.00551	0.773088	-0.934597	-0.742644	1.03596	0.191952	1.97055	1.7786	0.304667	6.86235e-05	0.00057099	0.00517744	0.000914726	0.00746087	0.000312994	0.470019	2.32949e-08	2.14821e-07	0	0.812215	3.59413	2.8982	2.17458	2.74475	2.05369	3.09518	0.67337	5.88476	5.3599
1016	CUST_10640_PI	WGtarget	AGAP012082-RA	Unknown	0.0824062	-0.00589043	0.0778618	0.0651865	-0.0882966	-0.00454435	-0.0172197	0.0837523	0.071077	-0.0126753	0.0301752	0.87882	0.0524454	0.0842382	0.0168663	0.902979	0.640383	0.0294809	0.0646628	0.728681	1	1.58669	0.483715	1.39941	1.24027	1.78117	0.476159	0.577621	1.59435	1.32891	0.538515
1017	CUST_10641_PI	WGtarget	AGAP012083-RA	Unknown	-0.121107	-0.261348	-0.312985	-0.0623778	-0.140241	-0.191878	0.0587294	-0.0516362	0.198971	0.250607	0.0419853	0.000268835	3.25505e-05	0.286175	0.017935	0.00459583	0.3535	0.391525	0.00367097	0.000192388	0	1.47492	3.14443	3.83581	0.832671	1.76087	2.21398	0.764089	0.731156	2.28792	3.25414
1018	CUST_10642_PI	WGtarget	AGAP012084-RA	Unknown	-0.0979708	-1.00975	-0.507959	-0.378361	-0.91178	-0.409988	-0.28039	0.501791	0.631389	0.129598	0.506147	2.08423e-07	0.00225876	0.0164426	1.54846e-06	0.0123724	0.0728229	0.00324757	0.000300938	0.412806	0	0.650257	5.36719	2.44816	1.78993	4.79196	1.88502	1.28886	2.32805	3.108	0.714571
1019	CUST_10643_PI	WGtarget	AGAP012085-RA	Unknown	0.0926903	0.0343111	0.185127	0.160812	-0.0583793	0.0924362	0.0681219	0.150816	0.126501	-0.0243143	0.133328	0.579372	0.00559276	0.013198	0.338245	0.142207	0.265239	0.0222504	0.0475659	0.698412	0	1.08624	0.608107	2.14889	1.86371	0.778219	1.0645	0.857713	1.68852	1.43273	0.551215
1020	CUST_10644_PI	WGtarget	AGAP012086-RA	Unknown	0.00243845	0.488302	0.348162	0.161115	0.485864	0.345724	0.158677	-0.14014	-0.327187	-0.187047	0.984168	0.00119146	0.017066	0.201257	0.000440943	0.0185279	0.26133	0.291762	0.0258831	0.154624	0	0.451839	2.65817	1.77742	0.948767	2.98384	1.74993	0.862536	0.826476	1.63776	1.03648
1021	CUST_10645_PI	WGtarget	AGAP012087-RA	Unknown	0.0878144	-0.227271	0.0343838	0.0643916	-0.315085	-0.0534306	-0.0234228	0.261655	0.291662	0.0300078	0.144228	0.000737596	0.578781	0.288794	1.53377e-05	0.396905	0.703942	0.000266208	6.22976e-05	0.635678	0	1.05977	2.81467	0.608419	0.829692	4.08015	0.726794	0.548688	3.1478	3.62578	0.579873
1022	CUST_10646_PI	WGtarget	AGAP012088-RA	Unknown	0.186794	0.284494	0.0404883	-0.146708	0.0976996	-0.146306	-0.333501	-0.244005	-0.431201	-0.187196	0.0261059	0.00151942	0.627834	0.080946	0.244433	0.0917051	0.000359273	0.00782993	1.8139e-05	0.036382	0	1.63494	2.57794	0.583522	1.25375	0.884634	1.21176	3.04993	2.0375	4.02566	1.52292
1023	CUST_10647_PI	WGtarget	AGAP012089-RA	Unknown	-0.0490877	-0.416368	-0.190612	-0.0568423	-0.36728	-0.141524	-0.00775461	0.225756	0.359525	0.133769	0.439516	9.85043e-07	0.00898802	0.378384	3.36355e-06	0.047891	0.909637	0.00219364	1.37492e-05	0.0531929	0	0.694644	4.93011	1.99177	0.74216	4.55575	1.43046	0.47399	2.45804	4.11529	1.39477
1024	CUST_10648_PI	WGtarget	AGAP012090-RA	Unknown	0.127221	0.16021	0.157864	0.206248	0.0329889	0.0306427	0.0790267	-0.00234621	0.0460378	0.048384	0.0372838	0.0117091	0.0128446	0.00153021	0.559578	0.595939	0.168237	0.968132	0.425636	0.410531	0	1.5146	1.90328	1.8726	2.57564	0.618869	0.599551	1.00808	0.45632	0.70484	0.716295
1025	CUST_10649_PI	WGtarget	AGAP012091-RA	Unknown	-0.0066299	0.0224636	0.087728	-0.064488	0.0290935	0.0943579	-0.0578581	0.0652644	-0.0869516	-0.152216	0.892312	0.658986	0.0949144	0.200001	0.550843	0.070048	0.249624	0.205323	0.0929862	0.00506234	0	0.479399	0.568886	1.20015	0.950817	0.623735	1.30208	0.877675	0.942275	1.20703	2.18185
1026	CUST_1065_PI4	WGtarget	AGAP005612-RA	Unknown	-1.08587	-3.46776	-2.07339	0.0126529	-2.38189	-0.98752	1.09852	1.39437	3.48041	2.08604	0.00390824	1.37306e-10	2.66738e-06	0.971355	1.21383e-07	0.00811131	0.00307341	0.000478672	8.16174e-11	2.17195e-06	0	2.26726	6.63935	4.62721	0.455424	5.50691	2.02585	2.34617	2.95704	6.63935	4.68827
1027	CUST_10650_PI	WGtarget	AGAP012092-RA	Unknown	0.191431	0.33091	0.218612	0.158513	0.139479	0.0271807	-0.0329179	-0.112299	-0.172397	-0.0600986	0.0179564	0.000204553	0.00989473	0.0503991	0.0860563	0.736406	0.677771	0.178124	0.0394658	0.465657	0	1.76044	3.23406	1.95979	1.41316	1.23302	0.535356	0.560369	0.988908	1.49554	0.676224
1028	CUST_10651_PI	WGtarget	AGAP012093-RA	Unknown	-0.117699	0.0309525	-0.0216221	-0.161341	0.148651	0.0960766	-0.0436428	-0.0525746	-0.192294	-0.139719	0.0823464	0.660906	0.761446	0.0212213	0.0297896	0.179368	0.532441	0.448247	0.0102311	0.0483173	0	1.24799	0.567966	0.525459	1.70436	1.59092	0.986611	0.634514	0.688461	1.94872	1.42748
1029	CUST_10652_PI	WGtarget	AGAP012094-RB	Unknown	-0.0163163	0.218391	0.196833	-0.0492303	0.234708	0.213149	-0.032914	-0.0215587	-0.267622	-0.246063	0.738077	0.000238865	0.000883354	0.324304	5.72736e-05	0.000465049	0.542093	0.683277	2.93582e-05	5.30959e-05	0	0.534737	3.18358	2.75597	0.791811	3.65299	2.9665	0.628914	0.558019	3.86979	3.67721
1030	CUST_10653_PI	WGtarget	AGAP012094-RA	Unknown	-0.0281702	0.286829	0.185281	0.103261	0.315	0.213451	0.131431	-0.101548	-0.183569	-0.08202	0.596436	1.08727e-05	0.00186177	0.06245	1.45906e-06	0.000383718	0.0169778	0.0699301	0.00166323	0.137663	0	0.599308	4.19039	2.51154	1.34054	4.81065	3.02845	1.77914	1.30266	2.54864	1.07548
1031	CUST_10654_PI	WGtarget	AGAP012095-RA	Unknown	-0.00456186	0.0458313	0.0539552	0.262635	0.0503932	0.058517	0.267197	0.00812388	0.216804	0.20868	0.944112	0.509935	0.44158	0.000386443	0.430333	0.391815	0.000399302	0.903246	0.00323579	0.00357376	0	0.463439	0.647973	0.693163	3.02609	0.701361	0.730923	3.01518	0.476096	2.3293	2.29665
1032	CUST_10655_PI	WGtarget	AGAP012096-RA	Unknown	-0.0267322	-0.266305	-0.208879	-0.0507279	-0.239573	-0.182147	-0.0239957	0.0574264	0.215577	0.158151	0.622096	9.24908e-05	0.00146279	0.358038	0.000122754	0.00464985	0.68691	0.322183	0.0011233	0.00883309	0	0.58641	3.49639	2.59039	0.759858	3.40263	2.21009	0.556367	0.793932	2.67773	1.99751
1033	CUST_10656_PI	WGtarget	AGAP012097-RA	Unknown	0.0497795	0.15617	0.129792	0.00968576	0.106391	0.0800128	-0.0400937	-0.0263779	-0.146484	-0.120106	0.310079	0.00352917	0.0149139	0.844957	0.0414842	0.126172	0.427469	0.613263	0.00735171	0.0273895	1	0.806414	2.30087	1.82265	0.495034	1.47872	1.10476	0.703462	0.590843	2.05856	1.61869
1034	CUST_10657_PI	WGtarget	AGAP012098-RA	Unknown	0.0909518	0.0323827	0.0482297	-0.0325958	-0.058569	-0.042722	-0.123548	0.015847	-0.0649786	-0.0808256	0.121334	0.61097	0.453464	0.574734	0.297914	0.494091	0.0548293	0.78928	0.305212	0.173492	1	1.11799	0.592075	0.684815	0.610538	0.819528	0.65773	1.38456	0.514989	0.811656	0.99785
1035	CUST_10658_PI	WGtarget	AGAP012099-RA	Unknown	-0.135224	0.35122	0.225606	-0.139278	0.486444	0.36083	-0.00405346	-0.125614	-0.490497	-0.364884	0.156172	0.00117429	0.0288279	0.148999	1.16201e-05	0.000803475	0.966107	0.200367	2.03503e-05	0.000648937	0	1.03309	2.66295	1.60173	1.04888	4.16948	2.78659	0.456919	0.950242	3.98912	2.85691
1036	CUST_10659_PI	WGtarget	AGAP012100-RA	Unknown	-0.169866	-0.684393	-0.259589	-0.189607	-0.514527	-0.089723	-0.0197408	0.424804	0.494786	0.0699823	0.0904444	1.81787e-07	0.0153527	0.0636829	1.22196e-05	0.377092	0.841878	0.000245057	3.08387e-05	0.492873	0	1.21631	5.40574	1.8127	1.33407	4.15365	0.743288	0.49605	3.17543	3.85364	0.658587
1037	CUST_1066_PI4	WGtarget	AGAP005613-RA	Unknown	0.0417797	0.10275	0.083659	0.0061552	0.0609706	0.0418792	-0.0356245	-0.0190914	-0.0965952	-0.0775038	0.544513	0.149498	0.247029	0.929963	0.393927	0.564311	0.616903	0.79557	0.188568	0.297337	1	0.627471	1.04776	0.881177	0.467693	0.729276	0.616229	0.58904	0.512747	0.969858	0.820167
1038	CUST_10660_PI	WGtarget	AGAP012101-RA	Unknown	-0.0303364	0.0983954	0.011322	0.0457888	0.128732	0.0416583	0.0761252	-0.0870734	-0.0526066	0.0344668	0.567746	0.0761404	0.836818	0.398815	0.0244091	0.456538	0.170491	0.1319	0.347718	0.543793	0	0.614358	1.27405	0.497746	0.725349	1.65733	0.682633	1.00358	1.0899	0.769416	0.627883
1039	CUST_10661_PI	WGtarget	AGAP012102-RA	Unknown	0.103865	0.324801	0.188664	0.00336838	0.220935	0.0847989	-0.100497	-0.136136	-0.321432	-0.185296	0.0526241	1.78997e-06	0.00193467	0.949012	0.000258684	0.141161	0.079841	0.020391	3.61247e-06	0.00220207	1	1.39827	4.74658	2.49884	0.46196	3.15734	1.06682	1.25834	1.71784	4.53479	2.45682
1040	CUST_10662_PI	WGtarget	AGAP012103-RA	Unknown	0.296899	-0.0271821	0.209087	-0.103809	-0.324082	-0.0878128	-0.400709	0.236269	-0.0766272	-0.312896	0.00606484	0.79667	0.0565251	0.313329	0.00261434	0.399809	0.000459611	0.0290306	0.461161	0.00473001	0	2.12198	0.51233	1.37425	0.803024	2.40026	0.724557	2.97057	1.59946	0.679332	2.20451
1041	CUST_10663_PI	WGtarget	AGAP012104-RA	Unknown	0.097087	-0.149916	-0.079772	0.0381559	-0.247003	-0.176859	-0.0589311	0.070144	0.188072	0.117928	0.134401	0.0270615	0.23021	0.555508	0.00059133	0.0112414	0.363798	0.298974	0.00730485	0.0853535	0	1.08361	1.62269	0.904165	0.621164	2.88689	1.91682	0.754663	0.818359	2.06071	1.23583
1042	CUST_10664_PI	WGtarget	AGAP012105-RA	Unknown	0.0640054	-0.186829	-0.108361	0.00786267	-0.250834	-0.172367	-0.0561427	0.0784678	0.194692	0.116224	0.20287	0.000842638	0.0425727	0.876232	3.24791e-05	0.00243723	0.278091	0.146991	0.000778589	0.0354921	0	0.946165	2.77077	1.47027	0.48455	3.83651	2.42318	0.842049	1.05333	2.79711	1.53128
1043	CUST_10665_PI	WGtarget	AGAP012106-RA	Unknown	0.0152254	0.310802	0.249514	-0.0386031	0.295577	0.234288	-0.0538285	-0.0612886	-0.349405	-0.288117	0.797346	2.85245e-05	0.000454657	0.521143	2.19882e-05	0.000744194	0.385949	0.324137	4.77119e-06	5.33966e-05	1	0.512106	3.87898	2.97407	0.641207	3.96443	2.81182	0.735804	0.791983	4.44897	3.67563
1044	CUST_10666_PI	WGtarget	AGAP012107-RA	Unknown	0.0201828	-1.43116	-0.5424	0.255044	-1.45134	-0.562583	0.234862	0.888756	1.6862	0.797444	0.919122	1.0521e-07	0.0137187	0.214214	9.27781e-08	0.0119446	0.262882	0.000243247	8.66276e-09	0.000761145	1	0.470996	5.53954	1.85075	0.928093	5.56861	1.89664	0.86062	3.17781	6.08126	2.80436
1045	CUST_10667_PI	WGtarget	AGAP012108-RA	Unknown	0.153476	0.106217	0.0383381	0.0441839	-0.0472592	-0.115138	-0.109292	-0.067879	-0.0620331	0.00584587	0.00564228	0.0516291	0.471906	0.401257	0.360072	0.0347979	0.0401893	0.20949	0.240703	0.91238	0	2.146	1.40478	0.672148	0.723452	0.758051	1.53801	1.48932	0.935565	0.889555	0.473116
1046	CUST_10668_PI	WGtarget	AGAP012109-RA	Unknown	0.0192233	-0.284266	-0.270044	-0.209279	-0.303489	-0.289268	-0.228503	0.0142212	0.0749863	0.0607651	0.746834	0.00010629	0.000219004	0.00153938	1.61875e-05	8.09294e-05	0.000989835	0.818785	0.242813	0.326698	0	0.531273	3.45066	3.21155	2.57363	4.06295	3.53962	2.71884	0.504228	0.886747	0.789432
1047	CUST_10669_PI	WGtarget	AGAP012110-RA	Unknown	0.0105653	-0.208021	-0.184143	-0.101931	-0.218586	-0.194708	-0.112496	0.0238782	0.10609	0.0822118	0.856307	0.00145449	0.00464287	0.0939949	0.000946855	0.00319127	0.067593	0.700311	0.0891462	0.190807	1	0.491161	2.5923	2.2106	1.2034	2.73312	2.33378	1.31412	0.550377	1.22117	0.966036
1048	CUST_1067_PI4	WGtarget	AGAP005613-RB	Unknown	0.0841399	0.173415	0.187941	0.0502215	0.0892747	0.103801	-0.0339185	0.0145265	-0.123193	-0.13772	0.15811	0.00657674	0.00418971	0.402876	0.147885	0.100739	0.576329	0.816983	0.0533214	0.0350689	1	1.02891	2.09556	2.24431	0.722249	1.05129	1.18062	0.609717	0.504919	1.39398	1.53532
1049	CUST_10670_PI	WGtarget	AGAP012111-RA	Unknown	0.291673	0.11512	0.137471	0.246192	-0.176553	-0.154202	-0.0454807	0.0223515	0.131073	0.108721	0.000251497	0.115424	0.0676385	0.00170012	0.0206387	0.0446909	0.532548	0.76666	0.08438	0.156067	0	3.16674	1.13467	1.31387	2.54162	1.71367	1.4539	0.634458	0.523423	1.23978	1.03334
1050	CUST_10671_PI	WGtarget	AGAP012112-RA	Unknown	0.136525	-0.635688	-0.209204	0.0407741	-0.772213	-0.345728	-0.0957505	0.426485	0.676462	0.249978	0.195452	1.75202e-06	0.062501	0.700339	6.63973e-08	0.00376555	0.380611	0.000612118	1.0899e-06	0.0313829	0	0.958169	4.75318	1.34027	0.550363	5.65906	2.27952	0.740335	2.87586	4.90143	1.57333
1051	CUST_10672_PI	WGtarget	AGAP012113-RA	Unknown	0.3347	-0.847213	-0.79627	-0.485125	-1.18191	-1.13097	-0.819825	0.0509432	0.362088	0.311145	0.0287075	3.90074e-06	1.08463e-05	0.00263127	6.07734e-09	2.21366e-08	4.12821e-06	0.736131	0.0198564	0.0461495	0	1.60315	4.51234	4.19116	2.398	6.14311	5.89727	4.4958	0.53546	1.72687	1.44302
1052	CUST_10673_PI	WGtarget	AGAP012114-RA	Unknown	0.0122714	-0.533474	-0.22458	-0.0310783	-0.545745	-0.236851	-0.0433497	0.308894	0.502396	0.193501	0.864055	9.65742e-08	0.00657341	0.670282	3.94585e-08	0.00497181	0.576593	0.00038788	5.12539e-07	0.0167569	0	0.488615	5.56129	2.09575	0.563692	5.77704	2.18793	0.609598	3.02485	5.11797	1.78343
1053	CUST_10674_PI	WGtarget	AGAP012115-RA	Unknown	0.0559366	0.0255461	0.072878	0.185774	-0.0303906	0.0169414	0.129838	0.0473319	0.160228	0.112896	0.419361	0.715872	0.312861	0.0124546	0.670007	0.815541	0.0764202	0.522832	0.0338894	0.133914	0	0.709562	0.543784	0.803526	1.88282	0.563807	0.505449	1.27289	0.640191	1.547	1.08482
1054	CUST_10675_PI	WGtarget	AGAP012116-RA	Unknown	0.0769784	-0.122388	0.0320158	0.103852	-0.199366	-0.0449626	0.0268741	0.154403	0.22624	0.0718367	0.13694	0.0238909	0.543293	0.0517935	0.000580044	0.398471	0.605151	0.00727964	0.000175606	0.18826	0	1.07728	1.66457	0.628169	1.40374	2.89312	0.72562	0.594968	2.06187	3.28455	0.970352
1055	CUST_10676_PI	WGtarget	AGAP012117-RA	Unknown	0.104957	0.22711	0.185197	0.0645638	0.122153	0.0802404	-0.0403929	-0.0419125	-0.162546	-0.120633	0.0656956	0.000597017	0.0043654	0.255402	0.0372419	0.194489	0.504976	0.482296	0.0118176	0.047544	1	1.32363	2.88374	2.23075	0.870082	1.51499	0.9598	0.650956	0.665345	1.90035	1.43288
1056	CUST_10677_PI	WGtarget	AGAP012118-RA	Unknown	0.0219302	-0.00305373	-0.00643591	-0.041272	-0.0249839	-0.0283661	-0.0632022	-0.00338218	-0.0382183	-0.0348361	0.465079	0.922782	0.838827	0.178291	0.389927	0.356035	0.0428314	0.911083	0.216272	0.251714	0	0.676657	0.469841	0.497088	0.988574	0.732457	0.76172	1.46825	0.473524	0.924941	0.874937
1057	CUST_10678_PI	WGtarget	AGAP012119-RA	Unknown	0.0837519	0.0186117	0.0433595	-0.0274822	-0.0651402	-0.0403924	-0.111234	0.0247478	-0.0460939	-0.0708417	0.0942825	0.715013	0.402466	0.579428	0.190097	0.432782	0.0341394	0.629418	0.370772	0.170901	1	1.20235	0.544163	0.722576	0.608079	0.967264	0.699568	1.54454	0.582768	0.748632	1.00284
1058	CUST_10679_PI	WGtarget	AGAP012120-RA	Unknown	0.157201	0.105045	0.153923	0.0524509	-0.0521554	-0.00327739	-0.10475	0.048878	-0.0525944	-0.101472	0.000577725	0.0179154	0.00107943	0.212243	0.21173	0.938573	0.0172371	0.260186	0.221459	0.0234961	0	2.89439	1.76124	2.69099	0.93113	0.931963	0.465012	1.77413	0.864009	0.917042	1.6704
1059	CUST_1068_PI4	WGtarget	AGAP005614-RA	Unknown	-0.333051	-0.191913	-0.474255	-0.0325505	0.141139	-0.141203	0.300501	-0.282342	0.159362	0.441704	0.172872	0.436358	0.0625395	0.893572	0.554631	0.5629	0.213422	0.259976	0.512955	0.0817636	0	0.99906	0.696915	1.34005	0.479038	0.621659	0.616987	0.92931	0.864222	0.646166	1.2504
1060	CUST_10680_PI	WGtarget	AGAP012121-RA	Unknown	-0.0668835	-1.10605	-0.403865	-0.0211669	-1.03917	-0.336981	0.0457165	0.702185	1.08488	0.382698	0.601315	4.61204e-09	0.00562456	0.870256	7.96267e-09	0.0187356	0.733806	1.47168e-05	9.27031e-09	0.00770965	0	0.596845	6.20433	2.14711	0.486538	6.09542	1.7462	0.536375	4.09271	6.07167	2.04279
1061	CUST_10681_PI	WGtarget	AGAP012122-RA	Unknown	-0.197238	-1.0265	-0.433528	-0.115869	-0.829259	-0.23629	0.081369	0.592969	0.910628	0.317659	0.0931704	1.5519e-09	0.0010706	0.323977	9.23851e-08	0.0588778	0.495668	3.64259e-05	2.77935e-08	0.0136213	0	1.20632	6.37609	2.69354	0.792136	5.56965	1.36054	0.656756	3.80025	5.8508	1.85316
1062	CUST_10682_PI	WGtarget	AGAP012123-RA	Unknown	-0.0366015	0.342719	0.21281	0.0996213	0.379321	0.249412	0.136223	-0.129909	-0.243098	-0.113189	0.564105	1.27071e-05	0.00291454	0.127675	1.31435e-06	0.000567442	0.0391798	0.0542654	0.000720522	0.089298	0	0.616333	4.14043	2.36414	1.10084	4.84368	2.90028	1.49801	1.38801	2.82258	1.22059
1063	CUST_10683_PI	WGtarget	AGAP012124-RA	Unknown	0.20195	-0.214349	-0.315413	-0.167191	-0.416299	-0.517363	-0.369141	-0.101064	0.0471582	0.148222	0.0329665	0.0273202	0.00199748	0.0771455	6.5834e-05	4.27923e-06	0.000285292	0.284086	0.607343	0.11896	0	1.55657	1.61951	2.48862	1.26973	3.60753	4.48454	3.12543	0.835068	0.593869	1.1245
1064	CUST_10684_PI	WGtarget	AGAP012125-RA	Unknown	0.163832	0.444928	0.0815874	-0.502215	0.281096	-0.0822446	-0.666047	-0.363341	-0.947143	-0.583803	0.184925	0.00116594	0.513207	0.000300514	0.0226951	0.49586	3.96787e-06	0.00572365	1.10839e-08	4.40009e-05	0	0.976243	2.66529	0.646001	3.10849	1.68176	0.656639	4.50754	2.14124	6.03039	3.73867
1065	CUST_10685_PI	WGtarget	AGAP012126-RA	Unknown	-0.122906	0.51781	0.00837443	-0.135033	0.640715	0.13128	-0.0121271	-0.509435	-0.652842	-0.143407	0.305664	0.000178043	0.945931	0.270174	1.35954e-05	0.299393	0.921397	0.000381986	1.33961e-05	0.265546	0	0.811166	3.28018	0.462918	0.851593	4.11922	0.817933	0.470248	3.02977	4.12358	0.857301
1066	CUST_10686_PI	WGtarget	AGAP012127-RA	Unknown	0.117598	0.679545	0.287344	0.0447984	0.561947	0.169746	-0.0727997	-0.392201	-0.634747	-0.242545	0.372732	1.89188e-05	0.041816	0.737238	0.000244277	0.223627	0.590568	0.00856389	6.9891e-05	0.0911361	0	0.747036	4.01268	1.47626	0.53506	3.17649	0.913852	0.602294	2.00797	3.58809	1.21381
1067	CUST_10687_PI	WGtarget	AGAP012128-RA	Unknown	-0.246488	0.35853	0.118651	-0.0420416	0.605018	0.365138	0.204446	-0.239879	-0.400572	-0.160692	0.0357415	0.00440133	0.319326	0.713391	9.83149e-06	0.00408276	0.0855098	0.0504567	0.00185039	0.179678	0	1.5289	2.22811	0.796802	0.544783	4.22252	2.25313	1.2352	1.41275	2.51366	0.986033
1068	CUST_10688_PI	WGtarget	AGAP012129-RA	Unknown	-0.0954585	-0.659488	-0.520593	-0.173578	-0.56403	-0.425134	-0.0781196	0.138895	0.48591	0.347015	0.351774	1.22435e-06	4.99031e-05	0.100605	6.53206e-06	0.000557863	0.475346	0.205806	0.000124006	0.00287487	0	0.765673	4.86575	3.69731	1.18103	4.3502	2.90599	0.66985	0.94151	3.39951	2.36879
1069	CUST_10689_PI	WGtarget	AGAP012130-RA	Unknown	0.0790668	0.24623	0.219883	0.104593	0.167164	0.140816	0.0255265	-0.0263472	-0.141637	-0.11529	0.167288	0.000228151	0.000795704	0.0738647	0.00446305	0.0189958	0.649772	0.645094	0.0182074	0.0495977	1	1.00997	3.1982	2.7897	1.28412	2.22356	1.74158	0.57324	0.575411	1.75573	1.41855
1070	CUST_1069_PI4	WGtarget	AGAP005615-RA	Unknown	0.17993	0.474244	0.0518872	0.172209	0.294314	-0.128043	-0.00772132	-0.422356	-0.302035	0.120321	0.164501	0.000964919	0.692251	0.188621	0.0272474	0.329525	0.951697	0.00327393	0.0262295	0.365997	0	1.01555	2.72694	0.553975	0.969759	1.62046	0.786645	0.461151	2.32547	1.63333	0.752735
1071	CUST_10690_PI	WGtarget	AGAP012131-RA	Unknown	0.0714342	0.222268	0.209644	0.0168371	0.150834	0.13821	-0.0545972	-0.0126239	-0.205431	-0.192807	0.141697	0.000166846	0.000400754	0.728063	0.00418375	0.0146531	0.309642	0.807068	0.00059592	0.000678741	1	1.06561	3.30075	3.01395	0.538755	2.24478	1.82877	0.806884	0.508457	2.8843	2.8419
1072	CUST_10691_PI	WGtarget	AGAP012132-RA	Unknown	0.110488	0.28409	0.27254	-0.0296222	0.173602	0.162052	-0.14011	-0.0115502	-0.313712	-0.302162	0.245685	0.00878807	0.0130601	0.756434	0.0796226	0.132718	0.188374	0.909756	0.00562388	0.00515181	1	0.882955	1.99916	1.86719	0.527401	1.2592	1.08786	0.970148	0.473948	2.14714	2.17609
1073	CUST_10692_PI	WGtarget	AGAP012133-RA	Unknown	0.0595524	0.155285	0.173997	0.0436721	0.0957329	0.114444	-0.0158803	0.0187112	-0.111613	-0.130324	0.283976	0.00919931	0.00469908	0.43843	0.100529	0.0562606	0.780241	0.751157	0.061843	0.0338895	1	0.835203	1.98411	2.20674	0.695381	1.18125	1.37578	0.518321	0.529519	1.34375	1.547
1074	CUST_10693_PI	WGtarget	AGAP012134-RA	Unknown	0.281739	-0.0272158	0.0328585	-0.0257473	-0.308954	-0.24888	-0.307486	0.0600743	0.00146843	-0.0586058	4.30119e-05	0.663824	0.607147	0.666814	1.7788e-05	0.000585173	4.29379e-05	0.347876	0.981895	0.355011	0	3.74641	0.566617	0.593979	0.565225	4.03253	2.89022	3.74706	0.769278	0.452455	0.762682
1075	CUST_10694_PI	WGtarget	AGAP012135-RA	Unknown	0.0968548	-0.390829	-0.357332	-0.19107	-0.487684	-0.454187	-0.287925	0.0334973	0.199759	0.166262	0.350147	0.000799694	0.00203299	0.0752393	5.46523e-05	0.000170854	0.0090386	0.755846	0.0663259	0.129312	0	0.767214	2.78807	2.48272	1.27805	3.66824	3.29334	1.98995	0.527622	1.32039	1.09664
1076	CUST_10695_PI	WGtarget	AGAP012136-RA	Unknown	0.0730573	-1.04902	-0.112202	0.260381	-1.12208	-0.185259	0.187323	0.936818	1.3094	0.372583	0.676785	2.89273e-06	0.541717	0.149557	5.17394e-07	0.312715	0.299118	1.71695e-05	6.31305e-08	0.0478123	0	0.560791	4.60315	0.629133	1.04762	5.11451	0.803668	0.818253	4.04379	5.67171	1.43102
1077	CUST_10696_PI	WGtarget	AGAP012137-RA	Unknown	-0.0958448	-0.246161	-0.23404	-0.00466238	-0.150317	-0.138195	0.0911824	0.0121215	0.241499	0.229377	0.0651988	6.19828e-05	0.000142473	0.92744	0.00641072	0.0155834	0.095767	0.821972	0.000106701	0.000174795	0	1.32613	3.62767	3.35364	0.468478	2.10391	1.80771	1.19724	0.503139	3.44955	3.28598
1078	CUST_10697_PI	WGtarget	AGAP012138-RA	Unknown	0.0703581	-0.520775	-0.195934	-0.164558	-0.591133	-0.266292	-0.234916	0.324841	0.356217	0.0313758	0.413288	4.0384e-06	0.0427958	0.0651897	1.33136e-07	0.00714543	0.0153777	0.00109365	0.000586989	0.724767	0	0.71422	4.50207	1.4685	1.32617	5.48299	2.06818	1.81218	2.68663	2.88916	0.540159
1079	CUST_10698_PI	WGtarget	AGAP012139-RA	Unknown	0.0686881	-0.248196	0.0161223	0.0654637	-0.316884	-0.0525659	-0.00322444	0.264318	0.313659	0.0493414	0.292282	0.000741556	0.811278	0.323955	4.90442e-05	0.445042	0.961752	0.000628978	7.62944e-05	0.477853	0	0.825858	2.81297	0.506946	0.792149	3.70314	0.690666	0.458185	2.86732	3.55964	0.668303
1080	CUST_10699_PI	WGtarget	AGAP012140-RA	Unknown	0.0460338	-0.409824	-0.233572	0.0642857	-0.455858	-0.279606	0.0182518	0.176252	0.47411	0.297858	0.659325	0.000791805	0.0446793	0.545626	0.000194697	0.0195169	0.871076	0.125114	0.000240408	0.0118562	0	0.56872	2.79138	1.45398	0.62685	3.25022	1.73278	0.48627	1.10761	3.18166	1.89927
1081	CUST_107_PI42	WGtarget	AGAP004764-RA	Unknown	0.0234945	-0.5635	-0.210288	-0.0281823	-0.586995	-0.233783	-0.0516768	0.353212	0.535318	0.182106	0.788463	1.27992e-06	0.032934	0.751663	3.91908e-07	0.020526	0.587247	0.000773926	4.9685e-06	0.0599026	0	0.515263	4.85262	1.55691	0.529303	5.19957	1.71562	0.604018	2.79888	4.437	1.35478
1082	CUST_1070_PI4	WGtarget	AGAP005616-RA	Unknown	0.0207776	-0.0791268	-0.0723229	0.0218526	-0.0999044	-0.0931005	0.00107502	0.00680391	0.100979	0.0941755	0.582957	0.0474129	0.0710449	0.569272	0.0129794	0.0221912	0.977425	0.86323	0.0136235	0.0226078	0	0.606153	1.43379	1.29727	0.613517	1.86926	1.6893	0.453709	0.488898	1.8531	1.68308
1083	CUST_10700_PI	WGtarget	AGAP012141-RA	Unknown	0.05999	0.32532	0.243267	0.00291071	0.26533	0.183277	-0.0570793	-0.0820526	-0.322409	-0.240356	0.281085	2.8244e-06	0.000165587	0.95835	3.37325e-05	0.00243918	0.298134	0.154229	2.55076e-06	0.000183672	0	0.838637	4.61059	3.30348	0.459201	3.82472	2.42293	0.819303	1.03734	4.63964	3.26958
1084	CUST_10701_PI	WGtarget	AGAP012142-RA	Unknown	0.0639442	0.175444	0.149291	0.0373557	0.1115	0.085347	-0.0265884	-0.0261533	-0.138089	-0.111935	0.155858	0.000613854	0.0032585	0.409804	0.0201427	0.080635	0.570793	0.583665	0.00655521	0.0242436	1	1.03377	2.87494	2.32695	0.716858	1.722	1.25508	0.612714	0.60581	2.09667	1.65964
1085	CUST_10702_PI	WGtarget	AGAP012143-RA	Unknown	-0.0564096	0.203605	-0.169134	-0.280521	0.260015	-0.112725	-0.224111	-0.372739	-0.484126	-0.111386	0.635581	0.100885	0.17579	0.0264096	0.0390613	0.365562	0.0725541	0.0057676	0.000469596	0.378521	0	0.579915	1.18012	0.993462	1.631	1.49903	0.753094	1.29004	2.13872	2.9633	0.742075
1086	CUST_10703_PI	WGtarget	AGAP012144-RA	Unknown	-0.152413	-0.0199526	-0.191754	-0.241695	0.13246	-0.0393416	-0.0892824	-0.171802	-0.221742	-0.0499408	0.124858	0.857709	0.0956195	0.0189144	0.168014	0.7234	0.430762	0.100934	0.0581072	0.617208	0	1.10833	0.4907	1.19776	1.74301	1.00852	0.540702	0.70105	1.17997	1.36496	0.588887
1087	CUST_10704_PI	WGtarget	AGAP012145-RA	Unknown	0.194736	0.00145807	-0.361181	0.106159	-0.193278	-0.555917	-0.088577	-0.362639	0.104701	0.46734	0.0242174	0.98643	0.000268808	0.21249	0.0296313	7.80057e-07	0.315398	0.000302313	0.243304	1.10842e-05	0	1.65998	0.451225	3.14445	0.930762	1.59264	4.99872	0.800788	3.10643	0.886126	4.18372
1088	CUST_10705_PI	WGtarget	AGAP012146-RA	Unknown	0.0846625	-0.397607	-0.0605429	0.0560178	-0.48227	-0.145205	-0.0286448	0.337064	0.453625	0.116561	0.369808	0.000267742	0.532596	0.555742	1.24241e-05	0.132453	0.757327	0.00138715	4.12907e-05	0.227656	0	0.74948	3.14583	0.634438	0.621008	4.14769	1.08852	0.527035	2.60792	3.75986	0.907868
1089	CUST_10706_PI	WGtarget	AGAP012148-RB	Unknown	0.397807	-0.664798	-0.182577	0.11681	-1.0626	-0.580384	-0.280996	0.48222	0.781608	0.299387	0.00926541	0.000142879	0.245867	0.426175	6.46275e-08	0.000901639	0.0797869	0.00395088	2.72721e-05	0.0590459	0	1.98175	3.35267	0.882708	0.704437	5.66519	2.74935	1.25855	2.2638	3.89411	1.35956
1090	CUST_10707_PI	WGtarget	AGAP012148-RC	Unknown	0.327499	-0.160508	0.0993908	0.152364	-0.488006	-0.228108	-0.175135	0.259898	0.312871	0.0529728	0.000959581	0.0958885	0.298129	0.10065	5.42813e-06	0.0190837	0.0625508	0.00820186	0.00196097	0.563648	0	2.72873	1.19685	0.819305	1.18089	4.40878	1.74016	1.33998	2.02233	2.49442	0.616595
1091	CUST_10708_PI	WGtarget	AGAP012148-RA	Unknown	0.0292997	-0.690799	-0.262547	0.214302	-0.720098	-0.291847	0.185003	0.428251	0.905101	0.47685	0.798664	2.93904e-06	0.0386867	0.0748311	1.26932e-06	0.0245722	0.137567	0.00159583	4.88894e-08	0.00053305	0	0.511596	4.59809	1.5023	1.27988	4.85476	1.65503	1.07571	2.56191	5.72627	2.9212
1092	CUST_10709_PI	WGtarget	AGAP012152-RA	Unknown	-0.030017	0.135682	0.132426	-0.148387	0.165699	0.162443	-0.11837	-0.00325628	-0.284069	-0.280813	0.785466	0.232537	0.253076	0.193236	0.15345	0.169276	0.303559	0.978005	0.019814	0.0233345	0	0.516373	0.900874	0.87318	0.961847	1.03909	1.00598	0.813354	0.453566	1.72758	1.67264
1093	CUST_1071_PI4	WGtarget	AGAP005617-RA	Unknown	-0.000796405	0.433511	0.119877	0.477021	0.434307	0.120673	0.477817	-0.313634	0.0435099	0.357144	0.995011	0.00219617	0.368741	0.000914253	0.00246154	0.372424	0.00104104	0.0279791	0.745839	0.0134024	0	0.448877	2.45766	0.750381	2.74492	2.41993	0.747293	2.70273	1.61179	0.531648	1.85856
1094	CUST_10710_PI	WGtarget	AGAP012154-RA	Unknown	-0.120778	-0.456431	-0.292533	-0.179648	-0.335653	-0.171754	-0.0588699	0.163898	0.276783	0.112885	0.226518	0.000142853	0.00903115	0.079151	0.00138036	0.0990388	0.558398	0.11015	0.0103653	0.261182	0	0.909566	3.35271	1.99022	1.26109	2.60948	1.1861	0.619491	1.1504	1.94439	0.862726
1095	CUST_10711_PI	WGtarget	AGAP012155-RA	Unknown	0.0773428	0.235373	0.237898	0.00181293	0.15803	0.160556	-0.0755298	0.00252548	-0.23356	-0.236086	0.225124	0.00179141	0.00192667	0.977325	0.0193546	0.0313731	0.293401	0.9705	0.00266459	0.00138704	1	0.911599	2.52432	2.50029	0.453729	1.73566	1.57344	0.824568	0.455656	2.39374	2.60793
1096	CUST_10712_PI	WGtarget	AGAP012156-RA	Unknown	0.25589	-0.358099	-0.117069	0.042789	-0.613989	-0.372959	-0.213101	0.24103	0.400888	0.159858	0.00930211	0.000690248	0.223704	0.647447	1.65898e-07	0.000332379	0.0240587	0.0146851	0.000140166	0.0939491	0	1.98039	2.83636	0.913733	0.57434	5.43167	3.07496	1.66218	1.82804	3.35866	1.20355
1097	CUST_10713_PI	WGtarget	AGAP012157-RA	Unknown	0.017242	-0.0349845	-0.000576234	0.0113814	-0.0522266	-0.0178182	-0.00586057	0.0344083	0.046366	0.0119577	0.714886	0.4864	0.990992	0.812382	0.286381	0.731411	0.90902	0.501059	0.374078	0.812809	0	0.544204	0.662724	0.450007	0.506536	0.832442	0.537344	0.474183	0.653384	0.745874	0.506421
1098	CUST_10714_PI	WGtarget	AGAP012158-RA	Unknown	0.118353	0.349433	0.233185	-0.0402698	0.23108	0.114832	-0.158623	-0.116248	-0.389703	-0.273455	0.0396048	1.76098e-06	0.000500492	0.476073	0.000324194	0.0667638	0.0126198	0.0596421	5.05725e-07	7.06356e-05	1	1.49431	4.75162	2.94206	0.66941	3.08337	1.31826	1.87842	1.35619	5.12199	3.58457
1099	CUST_10715_PI	WGtarget	AGAP012159-RA	Unknown	-0.0326906	-0.0357654	0.126545	0.0521157	-0.00307479	0.159236	0.0848063	0.162311	0.0878811	-0.0744296	0.613496	0.592606	0.0688708	0.429039	0.962421	0.0243586	0.207344	0.0229034	0.198779	0.276982	0	0.590719	0.601236	1.3078	0.702326	0.457995	1.65802	0.939012	1.67861	0.952684	0.843408
1100	CUST_10716_PI	WGtarget	AGAP012160-RA	Unknown	0.0163921	-0.0955515	-0.0632768	-0.0353098	-0.111944	-0.0796689	-0.0517019	0.0322747	0.0602417	0.027967	0.810531	0.177975	0.367769	0.609578	0.0955843	0.240084	0.432413	0.636877	0.370293	0.680822	0	0.507196	0.989184	0.751174	0.59277	1.19784	0.890453	0.699855	0.579307	0.749044	0.559056
1101	CUST_10717_PI	WGtarget	AGAP012161-RA	Unknown	-0.102531	-0.00119644	-0.232251	-0.11894	0.101335	-0.12972	-0.0164089	-0.231054	-0.117744	0.113311	0.278537	0.990006	0.0216979	0.216576	0.285514	0.183241	0.861326	0.0239399	0.224589	0.250064	0	0.841526	0.450251	1.69671	0.924487	0.833386	0.979411	0.489517	1.66388	0.912384	0.877065
1102	CUST_10718_PI	WGtarget	AGAP012162-RA	Unknown	0.0462365	0.131799	0.162216	0.0239013	0.0855627	0.11598	-0.0223351	0.0304169	-0.107898	-0.138315	0.34266	0.0116244	0.00284287	0.627526	0.0919062	0.0279329	0.652223	0.554778	0.0393618	0.0110371	1	0.774137	1.90554	2.37267	0.583651	1.21103	1.61231	0.572014	0.621563	1.49643	1.92316
1103	CUST_10719_PI	WGtarget	AGAP012163-RA	Unknown	0.118671	0.19614	0.0762748	-0.0332606	0.0774694	-0.042396	-0.151931	-0.119865	-0.229401	-0.109535	0.0103299	0.000149925	0.10044	0.451858	0.0745418	0.337463	0.00133798	0.0105152	1.24789e-05	0.0176262	0	1.94544	3.33656	1.18154	0.685911	1.28116	0.778899	2.61988	1.93938	4.14652	1.76663
1104	CUST_1072_PI4	WGtarget	AGAP005618-RA	Unknown	-0.0314249	-0.0168276	-0.227658	-0.337795	0.0145972	-0.196233	-0.306371	-0.210831	-0.320968	-0.110137	0.761264	0.873374	0.0388027	0.0029183	0.885443	0.0662892	0.00497165	0.0533974	0.00401047	0.299022	0	0.52553	0.485505	1.50125	2.36367	0.481577	1.32058	2.18794	1.39351	2.25891	0.818316
1105	CUST_10720_PI	WGtarget	AGAP012164-RA	Unknown	0.0877467	0.184876	0.148368	0.0377575	0.0971297	0.0606212	-0.0499892	-0.0365085	-0.147119	-0.11061	0.0580402	0.000430431	0.00397031	0.410488	0.0428783	0.216758	0.29937	0.451556	0.00470228	0.0275447	1	1.36532	2.99156	2.2623	0.716327	1.46787	0.924209	0.817954	0.68613	2.20653	1.61683
1106	CUST_10721_PI	WGtarget	AGAP012165-RA	Unknown	0.498439	0.487897	-0.0075052	0.0243064	-0.0105418	-0.505944	-0.474132	-0.495402	-0.463591	0.0318116	0.000678325	0.00100079	0.956238	0.856257	0.938264	0.000986457	0.00151745	0.0014088	0.00217067	0.82166	0	2.84208	2.71518	0.459791	0.491171	0.465107	2.72003	2.57838	2.60289	2.46135	0.503263
1107	CUST_10722_PI	WGtarget	AGAP012166-RA	Unknown	0.355098	0.0432676	-0.0265675	0.00422555	-0.31183	-0.381665	-0.350872	-0.0698351	-0.0390421	0.0307931	0.0057538	0.723857	0.828416	0.972158	0.0114644	0.00308208	0.00502961	0.565317	0.74206	0.798472	0	2.13955	0.5405	0.500868	0.455206	1.91015	2.34532	2.18404	0.615688	0.533148	0.511678
1108	CUST_10723_PI	WGtarget	AGAP012167-RA	Unknown	0.0213974	0.542481	-0.0558581	0.256032	0.521083	-0.0772555	0.234634	-0.598339	-0.286449	0.31189	0.894691	0.00252485	0.736252	0.125358	0.00257541	0.634896	0.147346	0.00106234	0.0850387	0.0662874	0	0.478709	2.41159	0.535415	1.10696	2.40505	0.580201	1.05254	2.69585	1.23717	1.32059
1109	CUST_10724_PI	WGtarget	AGAP012168-RA	Unknown	0.183346	-0.295111	-0.0443796	0.208078	-0.478457	-0.227726	0.0247318	0.250732	0.503189	0.252458	0.058212	0.00481238	0.651317	0.035175	1.66907e-05	0.0247336	0.794983	0.0146638	1.38429e-05	0.0135649	0	1.36433	2.19869	0.572447	1.53436	4.05306	1.65305	0.512942	1.82854	4.11326	1.85454
1110	CUST_10725_PI	WGtarget	AGAP012169-RA	Unknown	-0.0960051	-0.848572	-0.359064	-0.0393542	-0.752567	-0.263059	0.0566509	0.489508	0.809218	0.31971	0.34648	6.28571e-09	0.00183271	0.701338	3.36434e-08	0.0166806	0.580752	6.38446e-05	1.49842e-08	0.00458762	0	0.77055	6.1357	2.51708	0.549918	5.81238	1.78501	0.607421	3.618	5.96861	2.21454
1111	CUST_10726_PI	WGtarget	AGAP012170-RA	Unknown	0.0776154	-0.157968	0.0978137	0.247829	-0.235584	0.0201983	0.170213	0.255782	0.405797	0.150015	0.501306	0.185184	0.409916	0.0404367	0.0456872	0.861981	0.142002	0.0376613	0.00143803	0.209417	0	0.653232	0.975757	0.716782	1.48717	1.44651	0.4893	1.06493	1.51119	2.596	0.935672
1112	CUST_10727_PI	WGtarget	AGAP012171-RA	Unknown	-0.0242538	0.0980545	0.0416921	-0.0100446	0.122308	0.0659459	0.0142092	-0.0563624	-0.108099	-0.0517367	0.759948	0.251268	0.629077	0.90085	0.141295	0.453489	0.869714	0.512534	0.222518	0.543571	0	0.526019	0.875442	0.582945	0.476824	1.06651	0.6848	0.486717	0.64642	0.915491	0.628
1113	CUST_10728_PI	WGtarget	AGAP012172-RA	Unknown	0.0891527	0.695909	-0.00214218	-0.0589477	0.606756	-0.0912948	-0.1481	-0.698051	-0.754856	-0.0568056	0.514115	2.30858e-05	0.987915	0.671381	0.000163459	0.526104	0.297466	4.43923e-05	1.16816e-05	0.697358	0	0.645456	3.94864	0.450824	0.563219	3.30781	0.638239	0.819995	3.73605	4.16786	0.551711
1114	CUST_10729_PI	WGtarget	AGAP012173-RA	Unknown	-0.434185	-0.609692	-0.487581	-0.478563	-0.175507	-0.0533955	-0.0443775	0.122111	0.131129	0.00901793	0.0115664	0.000893232	0.00610098	0.00639809	0.270613	0.740548	0.778384	0.459022	0.416981	0.955972	0	1.90724	2.75221	2.12007	2.10454	0.851061	0.533758	0.518982	0.680896	0.711429	0.459884
1115	CUST_1073_PI4	WGtarget	AGAP005619-RA	Unknown	0.0793353	0.255507	0.129205	-0.196907	0.176171	0.04987	-0.276243	-0.126301	-0.452414	-0.326113	0.29114	0.00206919	0.0989593	0.0134826	0.0227158	0.509658	0.000754765	0.107828	1.49012e-06	0.000184313	0	0.827153	2.477	1.18636	1.85663	1.68147	0.648166	2.80704	1.15762	4.8034	3.26857
1116	CUST_10730_PI	WGtarget	AGAP012174-RA	Unknown	-0.010349	-0.0625674	-0.0390785	-0.125238	-0.0522184	-0.0287295	-0.114889	0.023489	-0.0626702	-0.0861592	0.848879	0.263069	0.490346	0.0301759	0.356002	0.616478	0.0483191	0.686892	0.27789	0.14634	0	0.493685	0.860385	0.66014	1.58669	0.761748	0.58923	1.42748	0.556371	0.84231	1.05482
1117	CUST_10731_PI	WGtarget	AGAP012175-RA	Unknown	0.085205	0.133936	0.194194	0.0372174	0.0487308	0.108989	-0.0479876	0.0602578	-0.0967184	-0.156976	0.133858	0.0241528	0.00211478	0.513573	0.400382	0.0714861	0.407548	0.317052	0.107046	0.0129627	1	1.08497	1.66089	2.47001	0.645781	0.724112	1.29516	0.718541	0.799122	1.16007	1.86966
1118	CUST_10732_PI	WGtarget	AGAP012176-RA	Unknown	0.0909421	0.100588	-0.0330667	-0.144324	0.00964561	-0.124009	-0.235266	-0.133654	-0.244911	-0.111257	0.132105	0.123624	0.609028	0.0214617	0.868327	0.0578606	0.000754524	0.0366138	0.000557522	0.0750958	1	1.08939	1.11168	0.593053	1.70051	0.487203	1.36632	2.80715	1.52079	2.90618	1.27868
1119	CUST_10733_PI	WGtarget	AGAP012177-RA	Unknown	-0.0525995	-0.332616	-0.194991	0.00944279	-0.280017	-0.142392	0.0620423	0.137625	0.342059	0.204434	0.446207	5.83134e-05	0.0106953	0.892307	0.000361961	0.0562427	0.384579	0.0661383	4.87416e-05	0.008064	0	0.689848	3.64735	1.93362	0.479399	3.0475	1.3759	0.736955	1.32136	3.705	2.02782
1120	CUST_10734_PI	WGtarget	AGAP012178-RA	Unknown	0.128669	0.164644	0.17331	0.144232	0.035975	0.0446414	0.015563	0.00866646	-0.0204119	-0.0290784	0.00953526	0.00162589	0.00102071	0.0045172	0.429045	0.338442	0.731093	0.854092	0.658517	0.536585	0	1.97221	2.55605	2.70889	2.21942	0.702324	0.778019	0.537467	0.491898	0.569083	0.632143
1121	CUST_10735_PI	WGtarget	AGAP012179-RA	Unknown	-0.358096	0.274653	-0.0460589	-0.050156	0.632749	0.312037	0.30794	-0.320712	-0.324809	-0.00409715	0.0242527	0.0843527	0.766959	0.743867	0.000182127	0.046886	0.0451132	0.0450559	0.0385767	0.978714	0	1.65951	1.23986	0.523301	0.532426	3.27235	1.43759	1.45077	1.45119	1.50325	0.453387
1122	CUST_10736_PI	WGtarget	AGAP012180-RA	Unknown	-0.0379284	-0.194835	-0.0675937	0.128488	-0.156907	-0.0296654	0.166416	0.127241	0.323323	0.196081	0.516179	0.00252079	0.268932	0.0373473	0.0136863	0.629406	0.0093729	0.048969	1.13763e-05	0.0036527	0	0.644206	2.41215	0.853072	1.51402	1.85155	0.582769	1.97795	1.42293	4.17564	2.28957
1123	CUST_10737_PI	WGtarget	AGAP012181-RA	Unknown	0.0196091	0.0724381	0.0993161	0.0156214	0.052829	0.079707	-0.00398772	0.026878	-0.0568167	-0.0836947	0.670622	0.130631	0.0442192	0.738614	0.264436	0.103427	0.932113	0.581361	0.239199	0.0927347	1	0.563544	1.09315	1.45742	0.534495	0.858716	1.17162	0.467057	0.607087	0.891652	1.20795
1124	CUST_10738_PI	WGtarget	AGAP012182-RA	Unknown	0.0292907	0.347827	0.162188	-0.0200514	0.318537	0.132897	-0.0493421	-0.18564	-0.367879	-0.182239	0.694026	7.67203e-05	0.0417299	0.790588	0.00019737	0.0912613	0.512757	0.0232675	4.14444e-05	0.0253361	1	0.553163	3.55767	1.47691	0.514551	3.24591	1.21335	0.646281	1.67354	3.75857	1.64504
1125	CUST_10739_PI	WGtarget	AGAP012183-RA	Unknown	-0.223214	-0.431638	-0.265666	0.0258138	-0.208424	-0.042452	0.249028	0.165972	0.457452	0.29148	0.00134034	5.94451e-07	0.000532822	0.686941	0.00232771	0.532484	0.000834431	0.0172993	2.18626e-07	0.000111156	0	2.61927	5.07664	2.92132	0.556367	2.43807	0.634489	2.77397	1.77299	5.35509	3.43584
1126	CUST_1074_PI4	WGtarget	AGAP005620-RA	Unknown	-0.0168514	-0.53868	-0.445816	0.326494	-0.521829	-0.428964	0.343346	0.0928642	0.865174	0.77231	0.897258	0.000339138	0.00219099	0.0185852	0.000264982	0.00230197	0.0104616	0.48195	2.27481e-07	2.064e-06	0	0.477883	3.06853	2.45845	1.74893	3.14919	2.44182	1.94115	0.665576	5.34422	4.70366
1127	CUST_10740_PI	WGtarget	AGAP012184-RA	Unknown	-0.373156	1.24161	0.25857	-0.211929	1.61476	0.631725	0.161227	-0.983038	-1.45354	-0.470499	0.0549493	9.78742e-07	0.213514	0.27241	3.53942e-09	0.00484779	0.437095	3.86907e-05	1.15244e-07	0.0254589	0	1.38386	4.93153	0.929168	0.848928	6.24211	2.19634	0.696386	3.78088	5.51844	1.64344
1128	CUST_10741_PI	WGtarget	AGAP012185-RA	Unknown	0.250158	0.526625	0.166549	-0.00598341	0.276467	-0.0836089	-0.256141	-0.360076	-0.532609	-0.172532	0.0195017	2.0278e-05	0.120756	0.953836	0.0112197	0.428118	0.0179091	0.00202962	1.91793e-05	0.113321	0	1.73304	3.99019	1.11954	0.460485	1.91752	0.703003	1.76138	2.48327	4.008	1.14082
1129	CUST_10742_PI	WGtarget	AGAP012186-RA	Unknown	0.181262	0.756579	0.334114	0.242512	0.575317	0.152851	0.0612495	-0.422466	-0.514067	-0.0916018	0.337041	0.00042772	0.0892987	0.20652	0.00348662	0.41405	0.736649	0.0325159	0.00921693	0.627914	0	0.779329	2.99326	1.22059	0.940395	2.30488	0.713659	0.535266	1.56142	1.98359	0.583481
1130	CUST_10743_PI	WGtarget	AGAP012187-RA	Unknown	0.0978856	0.208123	0.176483	0.0645558	0.110238	0.0785976	-0.0333298	-0.03164	-0.143567	-0.111927	0.10757	0.00171124	0.00725626	0.290171	0.0778038	0.211302	0.584327	0.616651	0.0265515	0.0837257	1	1.15846	2.53945	2.06293	0.828254	1.26687	0.932677	0.60546	0.589151	1.6292	1.24239
1131	CUST_10744_PI	WGtarget	AGAP012188-RA	Unknown	-0.337017	0.517622	-0.0860891	-0.0509164	0.854638	0.250927	0.2861	-0.603711	-0.568538	0.0351727	0.021416	0.00103531	0.555589	0.720542	1.93463e-06	0.0975938	0.056381	0.00034852	0.000564644	0.814135	0	1.70129	2.70446	0.621114	0.541852	4.72236	1.19096	1.37508	3.05981	2.90204	0.505939
1132	CUST_10745_PI	WGtarget	AGAP012189-RA	Unknown	0.139168	-0.735317	-0.284566	0.208398	-0.874486	-0.423734	0.0692294	0.450751	0.943715	0.492964	0.236277	2.00195e-06	0.0294223	0.0833879	1.53348e-08	0.00145054	0.564573	0.000649884	1.49415e-08	0.000220637	0	0.895737	4.71215	1.59496	1.2437	5.96561	2.59314	0.616075	2.85645	5.96927	3.20924
1133	CUST_10746_PI	WGtarget	AGAP012190-RA	Unknown	0.0142345	0.195049	0.256597	0.0645344	0.180814	0.242363	0.0503	0.0615485	-0.130514	-0.192063	0.755834	0.000471345	2.0679e-05	0.171511	0.00055043	5.69916e-05	0.331201	0.220942	0.0164718	0.000457917	1	0.527624	2.96202	3.98399	1.00164	2.91034	3.65459	0.785009	0.917833	1.78934	2.97185
1134	CUST_10747_PI	WGtarget	AGAP012191-RA	Unknown	-0.254667	0.967093	-0.229749	-0.296072	1.22176	0.0249181	-0.0414047	-1.19684	-1.26316	-0.0663229	0.243241	0.000193264	0.31991	0.181091	2.70871e-06	0.910983	0.850589	7.78322e-06	3.88543e-06	0.762311	0	0.886204	3.25271	0.796236	0.983399	4.6224	0.473556	0.493098	4.29616	4.51332	0.525118
1135	CUST_10748_PI	WGtarget	AGAP012192-RA	Unknown	-0.0587098	-0.210564	0.0086703	0.059737	-0.151854	0.0673801	0.118447	0.219234	0.270301	0.0510667	0.452519	0.0120774	0.91454	0.453225	0.0669898	0.413848	0.148339	0.0129502	0.00242813	0.541335	0	0.68547	1.89296	0.47242	0.684988	1.31708	0.7138	1.05034	1.86997	2.42441	0.62938
1136	CUST_10749_PI	WGtarget	AGAP012193-RA	Unknown	0.136331	0.312032	0.258891	0.0214634	0.175701	0.122561	-0.114867	-0.0531405	-0.290569	-0.237428	0.0034695	1.19512e-07	3.58406e-06	0.624491	0.000370569	0.0113707	0.0153715	0.25086	5.73322e-07	1.34375e-05	1	2.30656	5.51083	4.5371	0.585183	3.03971	1.91293	1.81232	0.876001	5.0868	4.12257
1137	CUST_1075_PI4	WGtarget	AGAP005621-RA	Unknown	-0.314894	0.618918	-0.0349181	-0.00217778	0.933812	0.279976	0.312717	-0.653836	-0.621096	0.0327403	0.0363718	0.000223036	0.816598	0.988203	8.07754e-07	0.0748525	0.0443021	0.000210349	0.000311717	0.832673	0	1.52301	3.20559	0.505052	0.450734	4.98847	1.27979	1.45679	3.22485	3.09658	0.499251
1138	CUST_10750_PI	WGtarget	AGAP012194-RA	Unknown	0.0628012	0.217448	0.190361	-0.0320068	0.154647	0.12756	-0.0948081	-0.0270872	-0.249455	-0.222368	0.37242	0.0046373	0.0126505	0.652473	0.0353891	0.0849513	0.186162	0.712238	0.00157226	0.00475798	1	0.747294	2.211	1.87763	0.571901	1.53224	1.23751	0.974061	0.545261	2.56702	2.20251
1139	CUST_10751_PI	WGtarget	AGAP012195-RA	Unknown	-0.189168	-0.418676	-0.197388	-0.0650086	-0.229508	-0.00821908	0.12416	0.221289	0.353668	0.132379	0.0310439	7.68818e-05	0.0389342	0.44576	0.00825858	0.926409	0.167601	0.0149852	0.000429133	0.127803	0	1.57706	3.55705	1.50014	0.690149	2.02006	0.468763	1.00934	1.82102	2.99238	1.10052
1140	CUST_10752_PI	WGtarget	AGAP012196-RA	Unknown	0.099902	-0.186633	0.106076	0.195472	-0.286535	0.00617442	0.0955703	0.29271	0.382106	0.0893959	0.219921	0.0377651	0.232189	0.0221475	0.00135085	0.944109	0.278871	0.00181141	0.000152936	0.296045	0	0.919377	1.51023	0.901374	1.68993	2.61673	0.463439	0.841161	2.52084	3.33018	0.8216
1141	CUST_10753_PI	WGtarget	AGAP012197-RA	Unknown	0.348613	-0.373781	-0.179907	0.51074	-0.722395	-0.52852	0.162127	0.193874	0.884521	0.690647	0.126294	0.108588	0.438191	0.0309986	0.00337514	0.0293339	0.478147	0.414658	0.000624391	0.00627932	0	1.10443	1.15524	0.695542	1.57756	2.31554	1.59595	0.668106	0.713224	2.86944	2.11081
1142	CUST_10754_PI	WGtarget	AGAP012198-RA	Unknown	0.755852	0.0794683	0.152082	0.304012	-0.676384	-0.60377	-0.451841	0.0726141	0.224543	0.151929	3.4134e-05	0.637462	0.372214	0.0594608	8.4031e-05	0.000801466	0.00851092	0.644392	0.17527	0.331764	0	3.82112	0.579042	0.747437	1.35723	3.52729	2.78725	2.00998	0.575745	0.994479	0.784452
1143	CUST_10755_PI	WGtarget	AGAP012199-RA	Unknown	0.798386	-0.634632	0.0844698	0.531623	-1.43302	-0.713916	-0.266762	0.719102	1.16626	0.447154	0.000842545	0.0085985	0.710417	0.0199917	1.31758e-07	0.00258485	0.21968	0.00233732	9.0742e-06	0.0449963	0	2.77079	2.00653	0.546023	1.72454	5.48529	2.40405	0.919741	2.43679	4.24729	1.45162
1144	CUST_10756_PI	WGtarget	AGAP012200-RA	Unknown	-0.360399	0.192068	0.0624783	-0.0176743	0.552468	0.422878	0.342725	-0.12959	-0.209743	-0.0801526	0.02685	0.252321	0.708996	0.910582	0.00111644	0.0147604	0.0420584	0.424781	0.208277	0.616967	0	1.62533	0.874163	0.546616	0.473675	2.67975	1.82617	1.47435	0.705528	0.937484	0.589008
1145	CUST_10757_PI	WGtarget	AGAP012201-RA	Unknown	0.766488	1.1464	1.29405	1.29249	0.379915	0.527567	0.526002	0.147652	0.146087	-0.00156514	0.192349	0.0602121	0.0370438	0.0346144	0.515319	0.377928	0.369417	0.807219	0.805389	0.997929	1	0.963392	1.35304	1.51691	1.53981	0.64468	0.742585	0.749789	0.508407	0.509064	0.448042
1146	CUST_10758_PI	WGtarget	AGAP012202-RA	Unknown	0.76877	-0.414562	0.0107465	0.645153	-1.18333	-0.758024	-0.123617	0.425309	1.05972	0.634406	0.000484258	0.0463337	0.957258	0.00276549	7.21254e-07	0.000448026	0.512697	0.0370457	5.74845e-06	0.00275871	0	2.95315	1.4417	0.459506	2.38171	5.02181	2.9787	0.646322	1.51689	4.39068	2.38252
1147	CUST_10759_PI	WGtarget	AGAP012203-RA	Unknown	0.139738	0.198808	0.20876	0.0608562	0.05907	0.069022	-0.0788815	0.009952	-0.137951	-0.147903	0.00134156	5.24011e-05	3.06574e-05	0.136283	0.138551	0.106203	0.0636919	0.808725	0.00241361	0.00102253	1	2.61902	3.68128	3.85553	1.07889	1.07328	1.1628	1.33403	0.507837	2.42628	2.70837
1148	CUST_1076_PI4	WGtarget	AGAP005622-RA	Unknown	-0.0296591	0.121285	0.01312	-0.160849	0.150944	0.0427791	-0.13119	-0.108165	-0.282135	-0.173969	0.606417	0.046047	0.82401	0.00935965	0.012324	0.464243	0.0275318	0.0760035	3.56861e-05	0.00597934	0	0.594341	1.44382	0.502422	1.97843	1.88641	0.677262	1.61696	1.27462	3.80649	2.12683
1149	CUST_10760_PI	WGtarget	AGAP012204-RA	Unknown	0.198605	-0.706949	-0.163233	-0.0549839	-0.905555	-0.361838	-0.253589	0.543717	0.651965	0.108249	0.12124	1.26286e-05	0.236941	0.665141	5.32074e-08	0.0113116	0.0655128	0.000257464	3.8903e-05	0.406961	0	1.11822	4.14269	0.894851	0.566022	5.70567	1.91477	1.32457	3.15867	3.77906	0.719017
1150	CUST_10761_PI	WGtarget	AGAP012205-RA	Unknown	-0.0285185	0.525759	0.0496609	-0.143203	0.554278	0.0781794	-0.114684	-0.476098	-0.668962	-0.192864	0.778422	2.57372e-05	0.642532	0.170524	7.49763e-06	0.465563	0.279395	0.000107628	7.35268e-07	0.0771479	0	0.51897	3.91335	0.576622	1.00353	4.30796	0.676286	0.840568	3.44666	5.01603	1.26973
1151	CUST_10762_PI	WGtarget	AGAP012206-RA	Unknown	0.0611157	0.178004	0.10736	0.0630812	0.116889	0.0462446	0.00196551	-0.0706441	-0.114923	-0.0442791	0.193382	0.000709081	0.0307291	0.185608	0.0165878	0.332082	0.966124	0.14975	0.0203547	0.359633	0	0.961611	2.82767	1.58054	0.975068	1.78687	0.784158	0.456915	1.04719	1.71842	0.758399
1152	CUST_10763_PI	WGtarget	AGAP012207-RA	Unknown	-0.245116	-0.0166045	-0.0865387	-0.108824	0.228512	0.158578	0.136293	-0.0699341	-0.092219	-0.0222849	0.000175567	0.776123	0.149977	0.0689647	0.000428398	0.0112592	0.0242885	0.249563	0.124899	0.710002	0	3.2846	0.519877	1.04674	1.30737	2.99282	1.91629	1.65903	0.877759	1.1082	0.546202
1153	CUST_10764_PI	WGtarget	AGAP012208-RA	Unknown	0.0627592	-0.202348	-0.145742	-0.0600121	-0.265108	-0.208501	-0.122771	0.0566062	0.142336	0.0857302	0.228379	0.00103179	0.0151537	0.255666	2.2208e-05	0.00110526	0.0399063	0.314309	0.0192757	0.12654	0	0.906788	2.70557	1.81714	0.869728	3.96132	2.68308	1.49173	0.801925	1.73699	1.1038
1154	CUST_10765_PI	WGtarget	AGAP012209-RA	Unknown	0.0393274	1.00608	0.398136	-0.209845	0.966748	0.358809	-0.249172	-0.607939	-1.21592	-0.607981	0.772041	5.4247e-08	0.00780216	0.135684	1.08006e-07	0.0157286	0.079063	0.000196493	1.74964e-09	0.00019189	0	0.521404	5.70263	2.03872	1.08034	5.53319	1.80463	1.26145	3.24727	6.35723	3.25495
1155	CUST_10766_PI	WGtarget	AGAP012210-RA	Unknown	0.07227	0.205889	0.223731	0.0156169	0.133619	0.151461	-0.056653	0.0178415	-0.190272	-0.208114	0.176939	0.000997002	0.000497985	0.76991	0.0170601	0.0129071	0.324822	0.750482	0.00242108	0.000738485	1	0.991149	2.71641	2.94379	0.522181	1.77755	1.87112	0.791272	0.529771	2.42534	2.81432
1156	CUST_10767_PI	WGtarget	AGAP012211-RA	Unknown	0.105672	0.120976	0.186515	0.000520756	0.0153041	0.0808434	-0.105151	0.0655393	-0.120455	-0.185994	0.0163928	0.00952296	0.000223143	0.990189	0.717198	0.077403	0.0223221	0.145794	0.0107082	0.000199625	1	1.79082	1.9726	3.20545	0.45021	0.543212	1.26863	1.68741	1.05613	1.93324	3.24225
1157	CUST_10768_PI	WGtarget	AGAP012213-RA	Unknown	0.116326	-0.222306	-0.0587286	0.0947898	-0.338632	-0.175054	-0.021536	0.163578	0.317096	0.153518	0.0716224	0.001516	0.370671	0.145533	1.31977e-05	0.0123922	0.73994	0.0204767	4.18219e-05	0.0287353	0	1.29447	2.57871	0.748699	1.05675	4.12836	1.88449	0.533983	1.71644	3.75568	1.60284
1158	CUST_10769_PI	WGtarget	AGAP012214-RA	Unknown	0.111941	0.200945	0.221804	0.0588699	0.0890038	0.109863	-0.0530709	0.020859	-0.142075	-0.162934	0.0176824	0.000126799	4.61441e-05	0.203581	0.0618168	0.0257713	0.25585	0.663553	0.00495438	0.00186009	1	1.76567	3.39164	3.7233	0.945008	1.34389	1.63934	0.869477	0.566751	2.18903	2.51189
1159	CUST_1077_PI4	WGtarget	AGAP005623-RA	Unknown	0.0851935	0.281849	0.212973	0.00956101	0.196656	0.127779	-0.0756325	-0.0688763	-0.272288	-0.203412	0.104264	7.972e-06	0.000377523	0.854636	0.000821151	0.023866	0.160516	0.215727	2.11545e-05	0.000837768	1	1.1689	4.28841	3.03352	0.491711	2.77961	1.66494	1.02386	0.92576	3.97669	2.77262
1160	CUST_10770_PI	WGtarget	AGAP012215-RA	Unknown	-0.0427774	0.337738	0.0425324	-0.0119743	0.380515	0.0853098	0.0308031	-0.295206	-0.349712	-0.0545067	0.565641	0.000137108	0.585673	0.873451	1.57624e-05	0.272048	0.683751	0.000602374	8.23878e-05	0.478686	0	0.61551	3.3659	0.604794	0.485482	4.07156	0.849382	0.5578	2.88085	3.53361	0.667766
1161	CUST_10771_PI	WGtarget	AGAP012216-RA	Unknown	0.437969	-0.903983	-0.404745	-0.0614062	-1.34195	-0.842714	-0.499375	0.499238	0.842577	0.343339	0.0286592	6.94484e-05	0.0462474	0.751208	6.00956e-08	0.000113724	0.011189	0.0144688	0.000109626	0.0823871	0	1.60373	3.59012	1.44231	0.529502	5.68294	3.42852	1.91842	1.83297	3.44054	1.24786
1162	CUST_10772_PI	WGtarget	AGAP012217-RA	Unknown	0.352435	-0.958908	-0.415299	-0.0627925	-1.31134	-0.767734	-0.415227	0.543609	0.896115	0.352506	0.08523	5.42051e-05	0.0492157	0.755393	1.95815e-07	0.000523164	0.0389369	0.0109968	8.55559e-05	0.0868816	0	1.23632	3.67094	1.42115	0.527791	5.38391	2.9274	1.50012	1.92435	3.52149	1.22975
1163	CUST_10773_PI	WGtarget	AGAP012218-RA	Unknown	0.495262	0.266449	0.116294	0.267662	-0.228813	-0.378967	-0.2276	-0.150154	0.00121286	0.151367	0.000222284	0.0337661	0.339132	0.0314046	0.0536894	0.00290317	0.0549047	0.214836	0.991716	0.209207	0	3.20684	1.54826	0.777422	1.57312	1.39153	2.3656	1.38411	0.927153	0.449824	0.936013
1164	CUST_10774_PI	WGtarget	AGAP012219-RA	Unknown	0.0047726	-0.305329	-0.214167	0.0155732	-0.310101	-0.218939	0.0108006	0.0911617	0.320902	0.22974	0.934827	4.1907e-05	0.00218997	0.791699	7.44149e-06	0.00145818	0.862285	0.13907	1.84243e-05	0.000570067	0	0.466173	3.75509	2.45859	0.514141	4.31025	2.59147	0.489193	1.07201	4.02102	2.89871
1165	CUST_10775_PI	WGtarget	AGAP012220-RA	Unknown	0.0741262	0.125145	0.161674	0.0427193	0.0510192	0.0875482	-0.0314069	0.036529	-0.0824261	-0.118955	0.20465	0.0400197	0.0109268	0.46881	0.394671	0.156763	0.598834	0.55521	0.180923	0.061916	1	0.943311	1.49078	1.92644	0.674127	0.728688	1.03188	0.598131	0.621344	0.983732	1.34338
1166	CUST_10776_PI	WGtarget	AGAP012221-RA	Unknown	-0.197944	0.466639	0.23838	-0.0184961	0.664583	0.436323	0.179448	-0.22826	-0.485136	-0.256876	0.0631685	0.000118615	0.0306149	0.859327	3.06152e-07	0.000195079	0.0824179	0.036184	5.07863e-05	0.0190816	0	1.33682	3.41428	1.58179	0.490222	5.26546	3.24963	1.24774	1.52478	3.69175	1.74018
1167	CUST_10777_PI	WGtarget	AGAP012222-RA	Unknown	0.0748642	0.225615	0.27425	0.0333221	0.15075	0.199385	-0.0415422	0.0486351	-0.192293	-0.240928	0.126212	0.000154519	1.55324e-05	0.494936	0.00435685	0.000883642	0.441977	0.353131	0.00124721	5.4924e-05	1	1.10464	3.32659	4.07597	0.657176	2.2314	2.75586	0.692874	0.764423	2.6433	3.66676
1168	CUST_10778_PI	WGtarget	AGAP012223-RA	Unknown	0.0767523	0.187027	0.194021	0.0267379	0.110275	0.117269	-0.0500145	0.00699406	-0.160289	-0.167284	0.0889756	0.000239985	0.000173298	0.549725	0.0173783	0.0136466	0.261226	0.878549	0.00119104	0.000933172	1	1.22181	3.18215	3.28853	0.62435	1.77139	1.85254	0.862675	0.483806	2.65829	2.73805
1169	CUST_10779_PI	WGtarget	AGAP012224-RA	Unknown	0.112578	0.218957	0.210398	0.0234829	0.106378	0.0978196	-0.0890954	-0.00855881	-0.195474	-0.186915	0.0165413	5.81756e-05	0.000123141	0.605293	0.0267647	0.0509032	0.0700759	0.858595	0.000336902	0.000478605	1	1.7879	3.64802	3.40183	0.594896	1.6264	1.40979	1.30195	0.490445	3.0707	2.95708
1170	CUST_1078_PI4	WGtarget	AGAP005624-RA	Unknown	0.120426	0.1524	0.124971	-0.00343168	0.0319738	0.00454501	-0.123858	-0.0274288	-0.155832	-0.128403	0.0446265	0.0143914	0.0437337	0.953389	0.587103	0.939561	0.0422743	0.653504	0.0137489	0.0422311	1	1.45439	1.83474	1.46107	0.460633	0.604083	0.464687	1.4727	0.571413	1.85008	1.47304
1171	CUST_10780_PI	WGtarget	AGAP012225-RA	Unknown	0.087483	0.170726	0.144023	0.022356	0.0832429	0.0565399	-0.065127	-0.026703	-0.14837	-0.121667	0.11505	0.00421671	0.0152356	0.685974	0.142251	0.323352	0.247418	0.644264	0.0132961	0.04216	1	1.13578	2.24222	1.81515	0.556817	1.06442	0.792779	0.88068	0.575816	1.86131	1.47357
1172	CUST_10781_PI	WGtarget	AGAP012226-RA	Unknown	0.0498522	0.0556279	0.146187	0.0853487	0.00577568	0.0963345	0.0354964	0.0905588	0.0297207	-0.060838	0.214621	0.19945	0.00185508	0.0398225	0.879083	0.0250584	0.386322	0.0302799	0.472617	0.132445	1	0.927462	0.951646	2.51284	1.49243	0.48363	1.64875	0.735486	1.58556	0.671663	1.08854
1173	CUST_10782_PI	WGtarget	AGAP012227-RA	Unknown	0.00845707	0.183172	0.0657098	0.0545349	0.174715	0.0572527	0.0460778	-0.117462	-0.128637	-0.0111749	0.884287	0.00421024	0.273805	0.356547	0.00403435	0.323974	0.415708	0.0528147	0.0315831	0.848129	0	0.481938	2.24274	0.847193	0.761266	2.25698	0.792136	0.712408	1.3971	1.57121	0.493918
1174	CUST_10783_PI	WGtarget	AGAP012228-RA	Unknown	0.280095	-0.183583	-0.221203	-0.217176	-0.463678	-0.501297	-0.49727	-0.0376197	-0.0335924	0.00402734	0.00338308	0.0646548	0.0285553	0.020026	5.20299e-06	6.2925e-06	6.54304e-06	0.670057	0.714773	0.963136	0	2.31471	1.32893	1.60493	1.72397	4.4221	4.36247	4.34982	0.56379	0.544253	0.457817
1175	CUST_10784_PI	WGtarget	AGAP012229-RA	Unknown	0.150692	-0.224616	-0.178309	-0.159798	-0.375308	-0.329001	-0.31049	0.0463069	0.0648181	0.0185112	0.202663	0.0670188	0.144622	0.183136	0.0029859	0.00936901	0.0119069	0.702575	0.585847	0.878146	0	0.946524	1.31693	1.05887	0.979588	2.35584	1.97807	1.89779	0.54932	0.604732	0.483932
1176	CUST_10785_PI	WGtarget	AGAP012230-RA	Unknown	-0.239715	0.318078	0.0521228	-0.204233	0.557793	0.291838	0.0354822	-0.265955	-0.522311	-0.256356	0.0435102	0.012373	0.667394	0.0859841	3.15776e-05	0.0202154	0.763415	0.0321879	0.000138061	0.0371016	0	1.46278	1.88502	0.565	1.23331	3.84601	1.72075	0.5247	1.5648	3.36358	1.51635
1177	CUST_10786_PI	WGtarget	AGAP012231-RA	Unknown	0.103947	0.240864	0.246244	0.0172716	0.136916	0.142297	-0.0866757	0.00538082	-0.223592	-0.228973	0.0375205	9.23287e-05	8.79262e-05	0.722651	0.00852854	0.0151208	0.125818	0.917967	0.000354681	0.000102384	1	1.51249	3.49681	3.51285	0.541006	2.00934	1.8179	1.10569	0.471354	3.05417	3.46334
1178	CUST_10787_PI	WGtarget	AGAP012232-RA	Unknown	0.0756671	0.9987	0.48771	0.133249	0.923033	0.412043	0.0575823	-0.510989	-0.86545	-0.354461	0.537781	8.86906e-09	0.00052223	0.286886	2.04885e-08	0.00219367	0.633849	0.000314183	9.94016e-08	0.00788843	0	0.631483	6.07955	2.92788	0.8319	5.91221	2.45804	0.580689	3.09385	5.55357	2.03494
1179	CUST_10788_PI	WGtarget	AGAP012233-RA	Unknown	-0.00241103	0.672071	0.350484	0.0274564	0.674482	0.352895	0.0298674	-0.321587	-0.644615	-0.323028	0.978285	5.4947e-08	0.000713701	0.759416	1.63814e-08	0.000535263	0.739023	0.00134507	8.75998e-08	0.00120959	0	0.453509	5.69928	2.8257	0.526237	5.95682	2.9198	0.534329	2.61815	5.58492	2.65327
1180	CUST_10789_PI	WGtarget	AGAP012234-RA	Unknown	-0.187904	0.783967	0.358549	0.0358092	0.971871	0.546454	0.223714	-0.425418	-0.748158	-0.32274	0.0846871	5.87659e-08	0.00253743	0.739313	5.24961e-10	2.16656e-05	0.0422139	0.000560053	1.34171e-07	0.00615807	0	1.23853	5.6893	2.40988	0.534233	6.50796	3.96956	1.47317	2.9047	5.48104	2.11703
1181	CUST_1079_PI4	WGtarget	AGAP005625-RA	Unknown	0.156262	0.0825553	-0.0141955	0.0574341	-0.0737067	-0.170457	-0.0988279	-0.0967508	-0.0251212	0.0716296	0.171304	0.473531	0.901661	0.613605	0.501227	0.134479	0.368755	0.397734	0.821415	0.528164	0	1.00203	0.671019	0.476588	0.590656	0.653287	1.08342	0.750373	0.726181	0.503368	0.637041
1182	CUST_10790_PI	WGtarget	AGAP012235-RA	Unknown	-0.0247987	-0.742039	-0.352071	-0.0259953	-0.71724	-0.327273	-0.00119658	0.389968	0.716044	0.326076	0.809587	1.57579e-07	0.00296134	0.803005	1.10342e-07	0.00487144	0.99103	0.00102353	2.87599e-07	0.00451723	0	0.507514	5.44537	2.35857	0.509952	5.52842	2.19474	0.450005	2.70807	5.28325	2.21942
1183	CUST_10791_PI	WGtarget	AGAP012236-RA	Unknown	0.200288	0.291849	0.141962	0.0122221	0.0915613	-0.0583252	-0.188065	-0.149886	-0.279627	-0.12974	0.00168912	3.11016e-05	0.023207	0.835572	0.117564	0.322838	0.00253073	0.0169367	4.30315e-05	0.0356557	0	2.54361	3.85087	1.67436	0.498175	1.1285	0.793294	2.41076	1.77999	3.74631	1.52976
1184	CUST_10792_PI	WGtarget	AGAP012237-RA	Unknown	0.0554506	0.0336236	0.106248	0.0293747	-0.0218271	0.0507976	-0.0260759	0.0726246	-0.00424884	-0.0768735	0.15269	0.442116	0.0208244	0.445328	0.549103	0.236162	0.54524	0.0717492	0.921849	0.0528279	1	1.04071	0.692785	1.71089	0.69045	0.624718	0.895877	0.627064	1.29388	0.470119	1.39702
1185	CUST_10793_PI	WGtarget	AGAP012238-RA	Unknown	0.147963	0.233623	0.197667	0.00388241	0.08566	0.0497039	-0.144081	-0.0359561	-0.229741	-0.193785	0.0085297	0.000147278	0.00109948	0.942446	0.12439	0.37494	0.0126515	0.526401	0.000263046	0.00175933	0	2.00929	3.34262	2.68478	0.463884	1.1096	0.745148	1.87762	0.638069	3.15166	2.53032
1186	CUST_10794_PI	WGtarget	AGAP012239-RA	Unknown	0.105168	0.136247	0.133336	-0.0236407	0.0310786	0.0281674	-0.128809	-0.0029112	-0.159888	-0.156976	0.0356596	0.00952938	0.012511	0.629998	0.532924	0.582792	0.0151908	0.955027	0.00376958	0.00467386	1	1.52973	1.97239	1.88133	0.5825	0.634245	0.606245	1.81627	0.460129	2.27917	2.2084
1187	CUST_10795_PI	WGtarget	AGAP012240-RA	Unknown	0.119753	-0.0786371	-0.007171	0.0838693	-0.19839	-0.126924	-0.0358838	0.0714661	0.162506	0.0910403	0.0222242	0.133828	0.891254	0.107175	0.000575204	0.0229339	0.494507	0.189483	0.00452986	0.0970083	0	1.68889	1.08505	0.479761	1.1597	2.89586	1.67818	0.657463	0.968341	2.21856	1.19294
1188	CUST_10796_PI	WGtarget	AGAP012241-RA	Unknown	0.0380415	0.0604863	0.15085	0.0161236	0.0224448	0.112808	-0.0219178	0.0903634	-0.0443627	-0.134726	0.473722	0.286484	0.0127889	0.764173	0.679187	0.0597714	0.702836	0.120571	0.44639	0.0227956	1	0.670912	0.832337	1.87409	0.524402	0.559715	1.35551	0.549191	1.12008	0.689715	1.68027
1189	CUST_10797_PI	WGtarget	AGAP012242-RA	Unknown	0.0166275	0.287464	0.212047	0.00863145	0.270837	0.195419	-0.00799603	-0.0754179	-0.278833	-0.203415	0.71991	4.08567e-06	0.000297374	0.854141	3.28334e-06	0.000861792	0.879358	0.141566	1.15258e-05	0.000275802	1	0.54213	4.49859	3.11181	0.491886	4.56316	2.76383	0.483573	1.06588	4.17159	3.13627
1190	CUST_10798_PI	WGtarget	AGAP012243-RA	Unknown	0.109732	0.249133	0.224426	0.0519126	0.139402	0.114694	-0.057819	-0.0247075	-0.197221	-0.172513	0.0191212	1.15889e-05	6.13494e-05	0.256463	0.00446348	0.0242967	0.234841	0.605936	0.000323163	0.000994565	1	1.73957	4.16994	3.63076	0.868736	2.22353	1.6589	0.897693	0.594576	3.08444	2.71722
1191	CUST_10799_PI	WGtarget	AGAP012244-RA	Unknown	0.11885	0.209412	0.255598	0.0512213	0.0905626	0.136748	-0.0676284	0.0461859	-0.158191	-0.204377	0.0191024	0.000190505	1.5446e-05	0.298594	0.0650365	0.0083627	0.162636	0.354718	0.0026951	0.000258215	1	1.73986	3.25755	4.07784	0.818779	1.32696	2.0157	1.01941	0.762932	2.39009	3.15787
1192	CUST_108_PI42	WGtarget	AGAP004765-RA	Unknown	0.198772	-0.50714	-0.164621	0.138767	-0.705912	-0.363393	-0.060005	0.342519	0.645907	0.303388	0.070276	6.65437e-05	0.141432	0.204463	2.05455e-07	0.00194298	0.568896	0.00361041	1.41869e-06	0.00856149	0	1.30094	3.60388	1.06619	0.943613	5.37106	2.49755	0.613717	2.29347	4.81945	2.00806
1193	CUST_1080_PI4	WGtarget	AGAP005625-RB	Unknown	0.114191	0.0449074	-0.0545321	0.079959	-0.0692834	-0.168723	-0.0342319	-0.0994395	0.0350515	0.134491	0.321879	0.700626	0.641239	0.490352	0.532689	0.143626	0.757274	0.391431	0.756176	0.246785	0	0.794241	0.550217	0.577194	0.660138	0.63438	1.06117	0.527057	0.731218	0.5275	0.881485
1194	CUST_10800_PI	WGtarget	AGAP012245-RA	Unknown	0.0673058	0.0997671	-0.000661106	-0.115041	0.0324613	-0.0679669	-0.182347	-0.100428	-0.214808	-0.11438	0.388911	0.214264	0.993364	0.15026	0.669811	0.384919	0.0222318	0.210847	0.0091954	0.154116	0	0.733322	0.928022	0.449351	1.04609	0.563889	0.73666	1.68877	0.933451	1.98426	1.03759
1195	CUST_10801_PI	WGtarget	AGAP012246-RA	Unknown	0.153811	0.311195	-0.0269065	-0.435476	0.157385	-0.180717	-0.589287	-0.338102	-0.746672	-0.40857	0.186057	0.0118835	0.820353	0.000765076	0.185069	0.137502	2.18469e-05	0.00890041	7.55805e-07	0.00202611	0	0.974265	1.89842	0.50369	2.80263	0.975978	1.07586	3.96643	1.995	5.00832	2.48387
1196	CUST_10802_PI	WGtarget	AGAP012247-RA	Unknown	0.0451734	-0.211539	-0.369755	-0.0696864	-0.256712	-0.414928	-0.11486	-0.158216	0.141852	0.300068	0.733286	0.126562	0.0106865	0.604135	0.0583555	0.0042388	0.386349	0.252535	0.294999	0.034318	0	0.536554	1.10374	1.93393	0.59547	1.36355	2.2405	0.735467	0.873885	0.822817	1.54273
1197	CUST_10803_PI	WGtarget	AGAP012248-RA	Unknown	0.2976	-0.370487	-0.404558	-0.37943	-0.668087	-0.702159	-0.67703	-0.0340716	-0.00894295	0.0251286	0.0168306	0.00492317	0.00249124	0.00333553	2.56464e-06	2.10733e-06	2.79578e-06	0.776441	0.940022	0.833019	0	1.78193	2.19114	2.41572	2.31946	4.63787	4.69752	4.6131	0.519737	0.464557	0.499101
1198	CUST_10804_PI	WGtarget	AGAP012249-RA	Unknown	0.145019	-0.285686	-0.0893129	0.171382	-0.430705	-0.234332	0.0263628	0.196373	0.457068	0.260695	0.0882127	0.00199445	0.297989	0.0485302	1.17052e-05	0.00851811	0.747338	0.0273163	6.42664e-06	0.0043379	0	1.22464	2.48907	0.819447	1.42598	4.16746	2.00974	0.531032	1.61956	4.35522	2.23291
1199	CUST_10805_PI	WGtarget	AGAP012250-RA	Unknown	0.0721985	0.0127285	0.0951129	0.10173	-0.0594699	0.0229144	0.0295314	0.0823844	0.0890013	0.00661693	0.246625	0.843928	0.151567	0.110408	0.331052	0.719986	0.639284	0.201577	0.170153	0.916466	1	0.881696	0.495395	1.04318	1.1496	0.785155	0.542097	0.578166	0.94828	1.00424	0.471828
1200	CUST_10806_PI	WGtarget	AGAP012251-RA	Unknown	0.0468122	-0.0888375	0.123467	0.220449	-0.13565	0.0766553	0.173637	0.212305	0.309286	0.0969814	0.762823	0.58746	0.454063	0.16636	0.370574	0.630035	0.272407	0.185348	0.059255	0.536777	0	0.524913	0.603898	0.684359	1.01171	0.748762	0.582477	0.848928	0.975518	1.35843	0.632039
1201	CUST_10807_PI	WGtarget	AGAP012252-RA	Unknown	-0.462446	-0.467174	-0.19204	0.128751	-0.00472746	0.270406	0.591198	0.275134	0.595925	0.320791	5.66813e-05	6.25898e-05	0.0686124	0.206054	0.962966	0.0137649	2.68072e-06	0.0137017	3.12286e-06	0.00475321	0	3.65655	3.62443	1.30899	0.941101	0.45785	1.84966	4.62562	1.85116	4.57839	2.20281
1202	CUST_10808_PI	WGtarget	AGAP012253-RA	Unknown	0.0944935	-0.020233	0.0602077	0.0495948	-0.114726	-0.0342858	-0.0448987	0.0804407	0.0698278	-0.0106129	0.456967	0.875357	0.64426	0.699184	0.369137	0.791366	0.723612	0.543152	0.589825	0.935654	0	0.682336	0.484828	0.575816	0.550866	0.75004	0.514246	0.540604	0.628253	0.602633	0.4659
1203	CUST_10809_PI	WGtarget	AGAP012254-RA	Unknown	0.109621	0.00232002	-0.0196225	0.0338183	-0.107301	-0.129243	-0.0758024	-0.0219425	0.0314982	0.0534407	0.0544651	0.968335	0.738554	0.54458	0.0520303	0.0291882	0.182787	0.695835	0.579857	0.34001	0	1.3868	0.456265	0.534524	0.627428	1.40215	1.59764	0.980276	0.552369	0.607844	0.776597
1204	CUST_1081_PI4	WGtarget	AGAP005626-RA	Unknown	0.104389	0.31617	-0.0319483	-0.245124	0.211782	-0.136337	-0.349513	-0.348119	-0.561295	-0.213176	0.539949	0.0754776	0.856291	0.163858	0.233576	0.448446	0.0542499	0.0636968	0.0036723	0.246985	0	0.630178	1.27702	0.491166	1.01689	0.89948	0.688312	1.38811	1.334	2.28782	0.881227
1205	CUST_10810_PI	WGtarget	AGAP012255-RA	Unknown	0.0910157	0.281996	0.300096	0.0535372	0.19098	0.209081	-0.0374786	0.0181006	-0.228459	-0.246559	0.0657951	3.89406e-06	1.73139e-06	0.276141	0.000426925	0.000240435	0.449265	0.719593	8.13889e-05	3.04618e-05	1	1.32312	4.51274	4.7569	0.844409	2.99382	3.18163	0.687759	0.542246	3.53777	3.85768
1206	CUST_10811_PI	WGtarget	AGAP012256-RA	Unknown	0.0514739	0.0184468	0.0304038	0.122463	-0.0330271	-0.0210701	0.0709888	0.011957	0.104016	0.0920589	0.39834	0.787141	0.662096	0.052939	0.590168	0.767626	0.325205	0.856277	0.152908	0.158676	0	0.725712	0.515777	0.567402	1.39633	0.60249	0.523029	0.790882	0.491166	1.04022	1.02765
1207	CUST_10812_PI	WGtarget	AGAP012257-RA	Unknown	0.0893382	0.129092	0.207301	0.105282	0.0397537	0.117963	0.0159434	0.078209	-0.0238103	-0.102019	0.139211	0.0428609	0.00218153	0.0876051	0.503987	0.0632866	0.792146	0.212547	0.698661	0.10545	0	1.07164	1.46803	2.45977	1.22688	0.651599	1.3362	0.513975	0.930691	0.551103	1.16507
1208	CUST_10813_PI	WGtarget	AGAP012258-RA	Unknown	0.0594285	0.107742	-0.000726272	-0.112882	0.0483135	-0.0601548	-0.172311	-0.108468	-0.220624	-0.112156	0.295564	0.0768949	0.990246	0.0546388	0.376801	0.297839	0.00454342	0.0647304	0.000558308	0.0547883	0	0.822137	1.27081	0.450194	1.38572	0.743514	0.819574	2.21769	1.32856	2.90578	1.38482
1209	CUST_10814_PI	WGtarget	AGAP012259-RA	Unknown	0.0238057	-0.312083	-0.101407	0.0879952	-0.335888	-0.125212	0.0641895	0.210676	0.400078	0.189402	0.713687	5.58525e-05	0.14214	0.189498	2.35009e-05	0.0766547	0.345481	0.00487985	2.50814e-06	0.0102851	0	0.544671	3.66151	1.06464	0.968312	3.94356	1.27188	0.771511	2.19425	4.64394	1.94694
1210	CUST_10815_PI	WGtarget	AGAP012260-RA	Unknown	-0.0849654	0.34708	0.128892	-0.185607	0.432045	0.213858	-0.100642	-0.218187	-0.532687	-0.3145	0.236425	4.2089e-05	0.0864939	0.0146563	1.58298e-06	0.0065805	0.169507	0.00645477	5.57552e-08	0.000213297	0	0.895533	3.75348	1.23129	1.8287	4.78516	2.09539	1.00552	2.10175	5.69755	3.22035
1211	CUST_10816_PI	WGtarget	AGAP012261-RA	Unknown	0.0912156	-0.038646	-0.00845631	0.212309	-0.129862	-0.0996719	0.121093	0.0301897	0.250955	0.220765	0.35276	0.697096	0.933405	0.0396347	0.20382	0.335687	0.235194	0.772574	0.0198594	0.041728	0	0.764776	0.551804	0.466644	1.49406	0.944608	0.780639	0.897213	0.52122	1.72681	1.47691
1212	CUST_10817_PI	WGtarget	AGAP012262-RA	Unknown	0.0390308	0.159494	0.18221	-0.0280715	0.120463	0.143179	-0.0671023	0.0227161	-0.187565	-0.210282	0.47171	0.00714261	0.00269434	0.608442	0.0313768	0.014096	0.22093	0.684857	0.00184732	0.000691799	1	0.672262	2.06829	2.39014	0.593334	1.5734	1.84171	0.917852	0.557303	2.51422	2.83559
1213	CUST_10818_PI	WGtarget	AGAP012263-RA	Unknown	0.0884909	0.196277	0.197471	0.0415517	0.107786	0.10898	-0.0469392	0.00119433	-0.154725	-0.15592	0.0539618	0.000149325	0.000176874	0.361892	0.0249205	0.0260321	0.310916	0.979968	0.00237024	0.00258952	1	1.3899	3.33798	3.28226	0.75637	1.65048	1.63588	0.805526	0.452981	2.43228	2.40344
1214	CUST_10819_PI	WGtarget	AGAP012264-RA	Unknown	0.0702123	0.160331	0.169267	0.0450933	0.0901186	0.0990551	-0.0251191	0.00893655	-0.115238	-0.124174	0.22508	0.00954695	0.00757231	0.440909	0.134809	0.108018	0.671066	0.883933	0.0632093	0.0501244	1	0.911661	1.97183	2.04868	0.693607	1.08256	1.15699	0.563342	0.482069	1.33663	1.41504
1215	CUST_1082_PI4	WGtarget	AGAP005627-RD	Unknown	-0.336661	0.0142944	-0.251736	0.416235	0.350955	0.0849253	0.752895	-0.26603	0.40194	0.66797	0.0248837	0.921946	0.0990766	0.00761794	0.0238197	0.575037	1.96063e-05	0.091455	0.0119324	0.000146998	0	1.65097	0.470101	1.18599	2.04668	1.66564	0.610375	4.00114	1.21267	1.89702	3.34317
1216	CUST_10820_PI	WGtarget	AGAP012265-RA	Unknown	0.0890991	0.144059	0.124926	0.0124031	0.0549595	0.0358271	-0.076696	-0.0191323	-0.131655	-0.112523	0.0724588	0.00725337	0.0202665	0.800376	0.273779	0.492472	0.141962	0.712518	0.0161601	0.0362343	1	1.2905	2.06306	1.71983	0.510946	0.847217	0.658828	1.06502	0.545146	1.79566	1.5243
1217	CUST_10821_PI	WGtarget	AGAP012266-RA	Unknown	-0.154836	0.289806	0.280217	-0.187466	0.444641	0.435052	-0.0326305	-0.00958903	-0.477272	-0.467683	0.155963	0.016023	0.0214774	0.0931087	0.000321941	0.000840385	0.778865	0.9336	0.000316579	0.000288333	1	1.03356	1.7985	1.70025	1.20656	3.08559	2.77167	0.518811	0.466568	3.09136	3.1221
1218	CUST_10822_PI	WGtarget	AGAP012267-RA	Unknown	-0.0172225	0.0198434	0.0619414	-0.00713774	0.037066	0.079164	0.0100848	0.042098	-0.0269812	-0.0690792	0.796598	0.771106	0.369998	0.915955	0.577206	0.248323	0.879138	0.543033	0.690036	0.319213	1	0.512359	0.52174	0.749318	0.471965	0.609265	0.879516	0.483615	0.628331	0.554962	0.796893
1219	CUST_10823_PI	WGtarget	AGAP012268-RA	Unknown	0.0462669	0.050862	0.091843	0.0374794	0.00459516	0.0455761	-0.00878744	0.040981	-0.0133826	-0.0543636	0.404763	0.368787	0.117265	0.50683	0.935816	0.435863	0.877638	0.490236	0.81785	0.36159	1	0.720746	0.75035	1.12933	0.649892	0.465849	0.697273	0.48411	0.660208	0.504564	0.756655
1220	CUST_10824_PI	WGtarget	AGAP012269-RA	Unknown	-0.0755383	0.162331	0.0805395	-0.105504	0.23787	0.156078	-0.0299662	-0.081792	-0.267836	-0.186044	0.240943	0.0292321	0.269349	0.108559	0.00070042	0.0373208	0.679234	0.231945	0.00089527	0.00836918	0	0.889235	1.59713	0.852587	1.15535	2.83162	1.51425	0.559701	0.90169	2.75159	2.01545
1221	CUST_10825_PI	WGtarget	AGAP012270-RA	Unknown	0.0592994	0.150146	0.155964	-0.0416583	0.0908462	0.0966649	-0.100958	0.00581862	-0.191804	-0.197623	0.229155	0.00504848	0.00440965	0.40382	0.0791085	0.0688535	0.0538484	0.911274	0.000795732	0.000674282	1	0.905644	2.18286	2.22753	0.721496	1.26127	1.30789	1.39057	0.473459	2.7897	2.84402
1222	CUST_10826_PI	WGtarget	AGAP012271-RA	Unknown	-0.173383	-0.459112	-0.483112	0.156467	-0.285729	-0.309729	0.32985	-0.0240003	0.615579	0.639579	0.0234138	1.39602e-06	8.38037e-07	0.0425027	0.000661485	0.000449853	0.00018855	0.760133	1.28587e-08	5.55246e-09	0	1.67154	4.82443	4.97723	1.47082	2.85036	2.97746	3.26089	0.525951	5.9997	6.16584
1223	CUST_10827_PI	WGtarget	AGAP012272-RA	Unknown	0.0895057	0.195616	0.0692299	-0.0667334	0.10611	-0.0202758	-0.156239	-0.126386	-0.262349	-0.135963	0.108061	0.00140475	0.223523	0.232038	0.0583047	0.715593	0.00726272	0.0318649	5.13108e-05	0.0212997	0	1.15688	2.60376	0.914005	0.901569	1.36385	0.543902	2.06263	1.56822	3.68846	1.70311
1224	CUST_10828_PI	WGtarget	AGAP012273-RA	Unknown	0.118184	0.238949	0.232125	0.0638273	0.120765	0.113941	-0.054357	-0.00682376	-0.175122	-0.168298	0.0428484	0.000330393	0.000558003	0.269659	0.0445	0.0701597	0.37035	0.910343	0.00721774	0.00872057	1	1.46813	3.07709	2.90593	0.852202	1.45529	1.30156	0.748989	0.473762	2.06476	2.00171
1225	CUST_10829_PI	WGtarget	AGAP012274-RA	Unknown	0.0667611	0.347722	0.272165	-0.00319762	0.28096	0.205404	-0.0699587	-0.0755569	-0.350919	-0.275362	0.199696	4.03665e-07	2.43105e-05	0.951114	9.66094e-06	0.000783025	0.20334	0.176313	5.57714e-07	2.22172e-05	0	0.951275	5.19053	3.93208	0.461305	4.227	2.79517	0.945386	0.992415	5.09452	3.96126
1226	CUST_1083_PI4	WGtarget	AGAP005627-RC	Unknown	-0.318304	0.030007	-0.251226	0.413002	0.348311	0.067078	0.731306	-0.281233	0.382995	0.664228	0.0353551	0.839236	0.104135	0.00882327	0.0266287	0.661836	3.51735e-05	0.0790084	0.0173922	0.000184181	0	1.53257	0.496941	1.1693	1.99786	1.62818	0.567522	3.81107	1.2617	1.77113	3.26876
1227	CUST_10830_PI	WGtarget	AGAP012275-RA	Unknown	0.0626578	0.159772	0.183063	0.0329283	0.0971144	0.120405	-0.0297295	0.0232908	-0.126844	-0.150135	0.259389	0.00751023	0.00304825	0.557075	0.0936797	0.043976	0.59947	0.691306	0.0342172	0.015122	1	0.864984	2.05141	2.34884	0.620274	1.20452	1.45923	0.597825	0.55439	1.54373	1.81787
1228	CUST_10831_PI	WGtarget	AGAP012276-RA	Unknown	0.0663334	0.086915	0.13885	0.0376275	0.0205816	0.0725165	-0.0287058	0.0519349	-0.0492874	-0.101222	0.111996	0.0557191	0.00378887	0.36515	0.61097	0.105636	0.50995	0.228856	0.266427	0.0220138	1	1.14475	1.37914	2.27746	0.753442	0.592075	1.16451	0.647964	0.906105	0.856193	1.69198
1229	CUST_10832_PI	WGtarget	AGAP012277-RA	Unknown	0.1082	0.220237	0.222065	0.0510125	0.112037	0.113866	-0.0571871	0.00182864	-0.169224	-0.171053	0.0568698	0.000455847	0.000507482	0.36559	0.0555789	0.0563704	0.316701	0.975146	0.00614638	0.00647614	1	1.37221	2.97329	2.93716	0.753072	1.37998	1.37514	0.799472	0.454382	2.11764	2.10065
1230	CUST_10833_PI	WGtarget	AGAP012278-RA	Unknown	0.0930317	0.123857	0.17351	0.0768266	0.0308249	0.0804784	-0.0162051	0.0496534	-0.04703	-0.0966835	0.26246	0.146356	0.0487542	0.361018	0.713871	0.35134	0.847022	0.569978	0.583301	0.271862	1	0.861138	1.05479	1.42441	0.757129	0.544596	0.766107	0.494297	0.613145	0.605983	0.849606
1231	CUST_10834_PI	WGtarget	AGAP012279-RA	Unknown	0.000856695	0.145037	0.176493	-0.0439917	0.14418	0.175636	-0.0448484	0.0314566	-0.189028	-0.220485	0.982914	0.00262039	0.000467762	0.281928	0.00116639	0.000545074	0.327406	0.466124	0.000257523	1.29063e-05	1	0.452176	2.39946	2.96449	0.837632	2.6652	2.9136	0.788731	0.675908	3.15866	4.13524
1232	CUST_10835_PI	WGtarget	AGAP012280-RA	Unknown	-0.280626	0.527296	0.2867	0.03512	0.807922	0.567325	0.315746	-0.240597	-0.492176	-0.25158	0.0253949	0.000165033	0.0256605	0.772191	1.41585e-07	4.98371e-05	0.0110185	0.0561415	0.000269943	0.0455477	0	1.64427	3.30453	1.64086	0.521342	5.47074	3.69772	1.92374	1.37655	3.14301	1.44752
1233	CUST_10836_PI	WGtarget	AGAP012281-RA	Unknown	0.0864739	-0.681209	-0.243558	0.0809094	-0.767683	-0.330032	-0.00556451	0.437651	0.762119	0.324468	0.477196	7.72594e-06	0.062841	0.511204	6.1477e-07	0.013124	0.964071	0.00158536	1.29594e-06	0.0144439	0	0.668728	4.29827	1.33849	0.647196	5.06605	1.86561	0.457529	2.56415	4.84849	1.83354
1234	CUST_10837_PI	WGtarget	AGAP012282-RA	Unknown	0.0570778	0.180904	0.0714815	-0.15988	0.123826	0.0144037	-0.216957	-0.109422	-0.340783	-0.231361	0.370268	0.00841203	0.281725	0.0184275	0.0663427	0.829009	0.00233855	0.11454	1.76228e-05	0.00182144	0	0.749061	2.01389	0.837882	1.75185	1.32029	0.500635	2.43663	1.13729	4.03557	2.51908
1235	CUST_10838_PI	WGtarget	AGAP012283-RA	Unknown	0.168282	-0.348536	-0.212288	-0.0950405	-0.516818	-0.38057	-0.263322	0.136248	0.253496	0.117247	0.015968	3.45833e-05	0.00599917	0.162516	8.80665e-09	7.69612e-06	0.000689838	0.0537223	0.00111695	0.0905802	0	1.7996	3.81683	2.1257	1.01967	6.07955	4.29952	2.83655	1.39133	2.67966	1.21579
1236	CUST_10839_PI	WGtarget	AGAP012284-RA	Unknown	-0.0514488	-0.653901	-0.260856	-0.0755457	-0.602452	-0.209408	-0.0240969	0.393045	0.578355	0.185311	0.628791	2.12988e-06	0.0273194	0.486092	5.70465e-06	0.0751921	0.83073	0.00164886	2.04543e-05	0.10983	0	0.583061	4.69421	1.61951	0.662918	4.39331	1.27825	0.499964	2.55152	3.98763	1.15141
1237	CUST_1084_PI4	WGtarget	AGAP005627-RA	Unknown	-0.333727	0.0471346	-0.238735	0.399908	0.380862	0.0949917	0.733635	-0.28587	0.352773	0.638643	0.0272474	0.748916	0.119906	0.0105833	0.0157234	0.534362	3.15223e-05	0.0731034	0.0266352	0.000272881	0	1.62046	0.530418	1.12183	1.93724	1.80474	0.633359	3.84652	1.28752	1.6281	3.13962
1238	CUST_10840_PI	WGtarget	AGAP012285-RA	Unknown	0.0425484	-0.600005	-0.328558	0.0768622	-0.642554	-0.371107	0.0343137	0.271447	0.676868	0.40542	0.667034	2.48163e-06	0.00339867	0.444114	3.30944e-07	0.00099476	0.732125	0.01209	2.72499e-07	0.000383552	0	0.565138	4.64751	2.31327	0.691342	5.24657	2.71717	0.537042	1.8926	5.29742	3.02855
1239	CUST_10841_PI	WGtarget	AGAP012286-RA	Unknown	0.109491	0.157417	0.173579	0.045839	0.0479259	0.0640882	-0.0636516	0.0161624	-0.111578	-0.12774	0.0133157	0.00112809	0.00051895	0.286201	0.271295	0.164869	0.162004	0.720109	0.019124	0.00758563	1	1.86082	2.67632	2.92975	0.832644	0.850294	1.01481	1.02076	0.542055	1.73951	2.04815
1240	CUST_10842_PI	WGtarget	AGAP012287-RA	Unknown	0.0844672	0.455669	0.399311	-0.262896	0.371202	0.314844	-0.347363	-0.0563582	-0.718565	-0.662206	0.512957	0.00307072	0.00930594	0.0511468	0.00762197	0.0386235	0.0233506	0.685287	3.25494e-05	3.60639e-05	0	0.646166	2.34646	1.98026	1.40808	2.04651	1.50286	1.6724	0.557104	3.83581	3.80313
1241	CUST_10843_PI	WGtarget	AGAP012288-RA	Unknown	0.0555989	0.206658	0.223448	0.00385338	0.151059	0.16785	-0.0517455	0.0167904	-0.202805	-0.219595	0.225162	0.000145024	7.08779e-05	0.933272	0.0028492	0.00181554	0.290816	0.73088	0.000266459	8.91656e-05	1	0.911534	3.34768	3.5835	0.466687	2.3719	2.52007	0.827541	0.537539	3.14751	3.50868
1242	CUST_10844_PI	WGtarget	AGAP012289-RA	Unknown	0.245213	-0.0349917	0.0331423	-0.14322	-0.280205	-0.212071	-0.388433	0.068134	-0.108228	-0.176362	0.00355712	0.658933	0.682014	0.0788332	0.00150661	0.0143332	3.89624e-05	0.416263	0.19272	0.0415606	0	2.29829	0.568899	0.558552	1.26242	2.5807	1.8361	3.77857	0.711986	0.96275	1.47819
1243	CUST_10845_PI	WGtarget	AGAP012290-RA	Unknown	0.0123931	0.0104799	-0.0131475	-0.00981357	-0.00191323	-0.0255406	-0.0222067	-0.0236274	-0.0202935	0.00333389	0.790344	0.827387	0.787202	0.835687	0.967689	0.601588	0.643687	0.631833	0.677361	0.945774	1	0.514625	0.501215	0.515764	0.498133	0.45646	0.596693	0.576077	0.581653	0.560542	0.462961
1244	CUST_10846_PI	WGtarget	AGAP012291-RA	Unknown	0.272345	-0.501895	-0.202796	0.0149271	-0.77424	-0.475141	-0.257418	0.299099	0.516822	0.217723	0.056505	0.00124363	0.157905	0.914765	2.4903e-06	0.00145051	0.0604227	0.0376312	0.000620188	0.121592	0	1.37436	2.64425	1.02935	0.472354	4.64623	2.59314	1.35185	1.51148	2.87165	1.11725
1245	CUST_10847_PI	WGtarget	AGAP012292-RA	Unknown	-0.48656	-0.376566	-0.397069	-0.261926	0.109994	0.0894909	0.224634	-0.0205032	0.11464	0.135143	0.000754272	0.0081113	0.00584618	0.0542072	0.39717	0.501753	0.0922991	0.878832	0.389537	0.317153	0	2.80726	2.02585	2.13435	1.38837	0.726596	0.652957	1.2096	0.483714	0.732787	0.798997
1246	CUST_10848_PI	WGtarget	AGAP012293-RA	Unknown	-0.161282	0.3503	0.084074	-0.0824926	0.511582	0.245356	0.078789	-0.266226	-0.432793	-0.166567	0.058403	0.000238626	0.330627	0.330462	1.58407e-06	0.00815416	0.359167	0.00509549	2.54516e-05	0.0675433	0	1.36328	3.18381	0.78556	0.78572	4.78501	2.02423	0.75883	2.17972	3.9168	1.31434
1247	CUST_10849_PI	WGtarget	AGAP012294-RA	Unknown	-0.28119	-0.786876	-0.465187	-0.250414	-0.505686	-0.183998	0.0307758	0.321689	0.536462	0.214773	0.00742283	2.85555e-08	0.000120787	0.0167191	1.13164e-05	0.080007	0.760699	0.00320627	1.24578e-05	0.0384389	0	2.05527	5.8455	3.40805	1.78424	4.17726	1.25764	0.525744	2.33231	4.14702	1.50441
1248	CUST_1085_PI4	WGtarget	AGAP005627-RB	Unknown	-0.332998	0.0646101	-0.273212	0.442644	0.397608	0.0597857	0.775642	-0.337822	0.378034	0.715856	0.0250829	0.655968	0.0725934	0.00451763	0.0107302	0.690436	1.15605e-05	0.0332354	0.016587	5.52392e-05	0	1.64843	0.570287	1.2899	2.21941	1.93256	0.554787	4.17073	1.55375	1.78687	3.66491
1249	CUST_10850_PI	WGtarget	AGAP012295-RA	Unknown	-0.493112	-0.541007	-0.406419	-0.22004	-0.0478953	0.0866924	0.273072	0.134588	0.320967	0.18638	7.158e-07	3.58892e-07	3.27621e-05	0.00904853	0.532315	0.287862	0.00173645	0.10137	0.000405028	0.0251888	0	5.0236	5.22352	3.83373	1.98956	0.63459	0.830775	2.53469	1.17846	3.01065	1.64703
1250	CUST_10851_PI	WGtarget	AGAP012296-RA	Unknown	0.104194	-2.29801	-0.898575	-0.46218	-2.4022	-1.00277	-0.566374	1.39943	1.83583	0.436395	0.801842	7.30066e-06	0.0445829	0.279514	4.72126e-06	0.0282751	0.193646	0.00362623	0.000219211	0.330562	0	0.510396	4.31574	1.45472	0.840451	4.45224	1.60827	0.961171	2.29205	3.21122	0.785622
1251	CUST_10852_PI	WGtarget	AGAP012297-RA	Unknown	0.154276	-0.441329	-0.0962885	0.103729	-0.595605	-0.250564	-0.0505464	0.34504	0.545058	0.200018	0.138207	0.000193126	0.367116	0.32263	4.13595e-06	0.025975	0.632471	0.00353981	1.9817e-05	0.0754502	0	1.07412	3.25284	0.751727	0.793486	4.49517	1.63664	0.581359	2.29985	3.9975	1.27713
1252	CUST_10853_PI	WGtarget	AGAP012298-RA	Unknown	0.0682082	0.167852	0.190603	0.0223298	0.099644	0.122395	-0.0458784	0.0227512	-0.145522	-0.168274	0.199738	0.00363001	0.00144966	0.676328	0.0740713	0.0335243	0.400198	0.685838	0.0127136	0.00530129	1	0.951214	2.29173	2.59332	0.560999	1.28324	1.55073	0.724259	0.556866	1.87588	2.16687
1253	CUST_10854_PI	WGtarget	AGAP012299-RA	Unknown	0.215873	0.0322983	0.20175	0.164722	-0.183575	-0.0141237	-0.0511515	0.169451	0.132424	-0.0370278	0.00196423	0.620519	0.00431561	0.0156907	0.00685864	0.827624	0.422923	0.015064	0.0481391	0.574582	0	2.49385	0.587183	2.23452	1.80543	2.08166	0.50114	0.706948	1.81923	1.42877	0.610621
1254	CUST_10855_PI	WGtarget	AGAP012300-RA	Unknown	-0.000535056	0.508912	0.338954	-0.0329408	0.509447	0.33949	-0.0324057	-0.169958	-0.541853	-0.371895	0.993879	1.45579e-07	8.40857e-05	0.641234	4.07758e-08	6.72685e-05	0.654593	0.0250322	3.95088e-08	1.49531e-05	0	0.449196	5.4637	3.52706	0.577194	5.76797	3.60036	0.570888	1.64911	5.77683	4.08815
1255	CUST_10856_PI	WGtarget	AGAP012301-RA	Unknown	0.0640088	-0.532765	-0.250754	0.0497369	-0.596774	-0.314763	-0.0142719	0.282011	0.582502	0.300491	0.518362	1.49126e-05	0.0209724	0.619122	1.02924e-06	0.00395039	0.885824	0.00898046	2.9464e-06	0.00545304	0	0.6429	4.08897	1.70838	0.587893	4.91809	2.26384	0.481436	1.99207	4.59764	2.15745
1256	CUST_10857_PI	WGtarget	AGAP012302-RA	Unknown	-0.243869	-1.46988	-0.136157	0.650155	-1.22601	0.107712	0.894024	1.33372	2.12003	0.786312	0.339947	3.61414e-06	0.605992	0.0169295	5.95726e-05	0.687259	0.00183302	3.14449e-05	9.86102e-09	0.00682417	0	0.776654	4.53466	0.594556	1.78007	3.64034	0.556212	2.51702	3.84744	6.06239	2.08331
1257	CUST_10858_PI	WGtarget	AGAP012303-RA	Unknown	0.0674111	0.192915	0.175019	0.0157225	0.125504	0.107607	-0.0516887	-0.0178963	-0.177192	-0.159296	0.159399	0.00060962	0.00186711	0.742448	0.0139906	0.0470902	0.322601	0.725495	0.00192247	0.00346351	1	1.02621	2.87708	2.51062	0.532995	1.84423	1.43614	0.793516	0.539852	2.50104	2.30705
1258	CUST_10859_PI	WGtarget	AGAP012304-RA	Unknown	-0.564193	-0.385894	-0.400855	-0.343062	0.178299	0.163338	0.221132	-0.0149613	0.0428326	0.0577939	9.20942e-08	5.08606e-05	3.05596e-05	0.000188762	0.0260983	0.0444755	0.00696084	0.851306	0.584271	0.468736	0	5.56992	3.69144	3.85651	3.26057	1.63503	1.45548	2.07675	0.492846	0.605494	0.674185
1259	CUST_1086_PI4	WGtarget	AGAP005628-RA	Unknown	0.0381336	0.164013	0.150734	0.0323084	0.125879	0.1126	-0.00582512	-0.0132794	-0.131705	-0.118425	0.401993	0.0012292	0.00309617	0.485115	0.0111721	0.0241532	0.900856	0.784189	0.00931889	0.0200485	1	0.722959	2.6481	2.34399	0.663545	1.91896	1.66089	0.476824	0.516845	1.97983	1.72358
1260	CUST_10860_PI	WGtarget	AGAP012305-RA	Unknown	-0.395804	0.162718	-0.172444	-0.237996	0.558522	0.223361	0.157809	-0.335161	-0.400713	-0.0655521	0.00293959	0.200345	0.177011	0.0629017	6.45502e-05	0.0772188	0.195976	0.0115287	0.00263288	0.599548	0	2.36108	0.950258	0.991033	1.33821	3.61419	1.26942	0.957297	1.90831	2.39779	0.597779
1261	CUST_10861_PI	WGtarget	AGAP012306-RA	Unknown	0.0147268	0.655813	0.129281	0.0717608	0.641086	0.114554	0.057034	-0.526532	-0.584052	-0.0575205	0.901369	7.7365e-06	0.298833	0.554259	1.24896e-05	0.361766	0.641453	0.000251722	5.7133e-05	0.650412	0	0.476671	4.298	0.818527	0.621899	4.14638	0.756487	0.577112	3.16642	3.65377	0.572923
1262	CUST_10862_PI	WGtarget	AGAP012307-RA	Unknown	-0.171426	-0.234421	-0.173768	0.198469	-0.062995	-0.00234221	0.369895	0.0606528	0.43289	0.372237	0.0296182	0.00607605	0.0380442	0.014024	0.406106	0.976609	5.72593e-05	0.445387	7.67747e-06	4.93078e-05	0	1.5928	2.12145	1.50785	1.84352	0.719651	0.453934	3.65306	0.690412	4.30026	3.70157
1263	CUST_10863_PI	WGtarget	AGAP012308-RA	Unknown	0.117859	-0.0770593	-0.241536	-0.0105983	-0.194918	-0.359395	-0.128458	-0.164477	0.0664609	0.230938	0.156298	0.358824	0.00686328	0.897788	0.0194599	0.000117616	0.113518	0.0543027	0.413914	0.00844577	0	1.03281	0.75918	2.08148	0.477759	1.73372	3.41705	1.14021	1.38783	0.713753	2.01256
1264	CUST_10864_PI	WGtarget	AGAP012309-RA	Unknown	-0.0466333	-0.149245	-0.0251089	0.133662	-0.102612	0.0215244	0.180295	0.124136	0.282907	0.158771	0.534665	0.0585285	0.744997	0.0865811	0.180363	0.779856	0.0225681	0.121034	0.000888792	0.0497394	0	0.633222	1.36257	0.531935	1.23095	0.984774	0.518453	1.68372	1.11879	2.75397	1.41762
1265	CUST_10865_PI	WGtarget	AGAP012310-RA	Unknown	-0.0133929	-0.305294	-0.108209	0.0254732	-0.291901	-0.0948165	0.0388662	0.197085	0.330767	0.133683	0.889795	0.00413273	0.280876	0.794806	0.00477405	0.338128	0.686274	0.0564938	0.00199456	0.186453	0	0.480201	2.2489	0.838877	0.512996	2.20135	0.778282	0.556686	1.37442	2.48906	0.973513
1266	CUST_10866_PI	WGtarget	AGAP012311-RA	Unknown	0.082217	0.209163	0.153183	-0.0110186	0.126946	0.070966	-0.0932356	-0.0559795	-0.220181	-0.164202	0.0487077	2.68605e-05	0.00117438	0.787677	0.00415366	0.107766	0.0350457	0.198815	1.78008e-05	0.000572918	1	1.42474	3.89923	2.66295	0.515563	2.24721	1.15783	1.53552	0.952636	4.0323	2.89715
1267	CUST_10867_PI	WGtarget	AGAP012312-RA	Unknown	0.0650952	0.424717	0.139437	-0.0324621	0.359622	0.0743419	-0.0975573	-0.28528	-0.457179	-0.171899	0.337073	4.37294e-06	0.0759613	0.633115	7.95071e-06	0.333209	0.209191	0.0003811	1.86462e-06	0.0192599	0	0.779301	4.47705	1.27482	0.581056	4.28936	0.783039	0.93604	3.03041	4.73342	1.73727
1268	CUST_10868_PI	WGtarget	AGAP012313-RA	Unknown	-0.0135921	0.234053	0.146453	-0.0172907	0.247645	0.160046	-0.00369857	-0.087599	-0.251343	-0.163744	0.855398	0.00501732	0.0688034	0.818822	0.00209112	0.0445498	0.960902	0.260877	0.00257799	0.0396135	0	0.491444	2.18489	1.30813	0.504217	2.47352	1.45496	0.458442	0.863118	2.40475	1.49423
1269	CUST_10869_PI	WGtarget	AGAP012314-RA	Unknown	-0.31942	-0.093945	0.0765108	0.266056	0.225475	0.395931	0.585477	0.170456	0.360001	0.189546	0.00909037	0.450685	0.542211	0.0285267	0.0551173	0.00307229	4.39833e-05	0.162737	0.00652047	0.118082	0	1.98806	0.686738	0.628839	1.60523	1.38272	2.34631	3.73875	1.01923	2.09836	1.12702
1270	CUST_1087_PI4	WGtarget	AGAP005629-RA	Unknown	0.00748563	0.0384477	0.0674291	0.0120551	0.030962	0.0599435	0.00456943	0.0289814	-0.0263926	-0.0553741	0.862672	0.397171	0.146238	0.783358	0.47469	0.190301	0.917894	0.521862	0.558644	0.22264	0	0.489077	0.726596	1.05506	0.517157	0.670292	0.966922	0.471374	0.640762	0.619372	0.915293
1271	CUST_10870_PI	WGtarget	AGAP012315-RA	Unknown	0.0623835	0.180793	0.16038	0.0534616	0.118409	0.0979968	-0.00892193	-0.0204126	-0.127331	-0.106919	0.264816	0.00315393	0.00898617	0.34677	0.045887	0.101936	0.876479	0.731039	0.0361705	0.0795117	1	0.858228	2.33759	1.99184	0.770294	1.445	1.1765	0.484457	0.537489	1.52493	1.2596
1272	CUST_10871_PI	WGtarget	AGAP012316-RA	Unknown	0.00716643	0.223542	0.13403	0.0638838	0.216376	0.126864	0.0567174	-0.0895119	-0.159658	-0.0701463	0.912913	0.00218211	0.0549128	0.340448	0.00256045	0.0675786	0.392709	0.198162	0.0233389	0.309133	0	0.472926	2.45967	1.38407	0.776167	2.40685	1.31417	0.730261	0.953693	1.67259	0.807364
1273	CUST_10872_PI	WGtarget	AGAP012317-RA	Unknown	0.117821	-0.246389	-0.411834	-0.259788	-0.36421	-0.529655	-0.377609	-0.165445	-0.0133986	0.152046	0.174017	0.0120371	0.000123475	0.00500866	0.000136465	2.56812e-06	0.000236518	0.0682092	0.883434	0.0885337	0	0.996808	1.89401	3.40098	2.18548	3.36748	4.63743	3.18655	1.31099	0.482223	1.2234
1274	CUST_10873_PI	WGtarget	AGAP012318-RA	Unknown	0.0817042	0.216463	0.196304	0.0461726	0.134759	0.1146	-0.0355316	-0.0201585	-0.17029	-0.150132	0.0644975	6.06725e-05	0.000234598	0.291999	0.00380149	0.0204291	0.449318	0.65858	0.00107791	0.00221273	1	1.32975	3.63424	3.1891	0.826199	2.27634	1.71721	0.687724	0.56906	2.69137	2.45505
1275	CUST_10874_PI	WGtarget	AGAP012319-RA	Unknown	-0.246519	0.285797	-0.110759	-0.160457	0.532317	0.13576	0.0860623	-0.396556	-0.446254	-0.049698	0.0324678	0.0290462	0.385846	0.15744	3.64588e-05	0.293135	0.50626	0.00214011	0.00164918	0.666979	0	1.56193	1.59932	0.735878	1.03041	3.8	0.824851	0.650198	2.46605	2.55147	0.565164
1276	CUST_10875_PI	WGtarget	AGAP012320-RA	Unknown	-0.466842	-0.104683	-0.12013	-0.0301617	0.362159	0.346712	0.43668	-0.0154478	0.0745209	0.0899687	0.0333841	0.626886	0.578869	0.887407	0.088677	0.109689	0.0424038	0.942894	0.724402	0.675752	0	1.55217	0.583983	0.608397	0.480979	1.2229	1.1519	1.47156	0.46376	0.540302	0.561243
1277	CUST_10876_PI	WGtarget	AGAP012321-RA	Unknown	-1.18662	0.149115	0.0510875	-0.0361792	1.33574	1.23771	1.15044	-0.0980278	-0.185295	-0.0872668	2.23151e-07	0.428202	0.789111	0.84005	4.25976e-08	5.65552e-07	1.58932e-06	0.607575	0.342685	0.64439	0	5.34949	0.702944	0.515048	0.496672	5.75606	5.09109	4.78393	0.593732	0.774113	0.575745
1278	CUST_10877_PI	WGtarget	AGAP012322-RA	Unknown	-0.0567006	0.255609	0.0208688	-0.11094	0.31231	0.0775693	-0.0542394	-0.234741	-0.366549	-0.131809	0.523708	0.0168858	0.83841	0.219877	0.00100117	0.444414	0.597482	0.0164809	0.0012459	0.153283	0	0.639665	1.78081	0.497212	0.91944	2.71508	0.691126	0.598798	1.78916	2.64362	1.03942
1279	CUST_10878_PI	WGtarget	AGAP012323-RA	Unknown	0.0903162	0.202482	0.245116	-0.00836223	0.112166	0.1548	-0.0986784	0.0426339	-0.210844	-0.253478	0.161665	0.00411333	0.00091617	0.896965	0.0948827	0.0286376	0.145883	0.532862	0.00388369	0.000787779	1	1.02146	2.25051	2.74416	0.477979	1.20028	1.60401	1.05594	0.634277	2.26929	2.79308
1280	CUST_10879_PI	WGtarget	AGAP012323-RB	Unknown	0.0574298	0.197005	0.208021	0.00640856	0.139576	0.150591	-0.0510212	0.0110155	-0.190597	-0.201612	0.339613	0.00282422	0.00211276	0.916041	0.030187	0.0224272	0.41096	0.863218	0.00479757	0.00355896	1	0.776988	2.37483	2.47024	0.471945	1.58657	1.6858	0.715952	0.488901	2.19972	2.29816
1281	CUST_1088_PI4	WGtarget	AGAP005630-RA	Unknown	0.65446	-0.220979	-0.367318	-0.332731	-0.875439	-1.02178	-0.987191	-0.146339	-0.111752	0.0345864	0.000579019	0.209826	0.0428401	0.0614279	1.41285e-05	1.8674e-06	2.29352e-06	0.406473	0.516363	0.842951	0	2.89363	0.935042	1.46818	1.34603	4.10606	4.7329	4.67104	0.719392	0.644106	0.495673
1282	CUST_10880_PI	WGtarget	AGAP012324-RA	Unknown	0.0418667	0.17481	0.110309	0.0235316	0.132944	0.0684426	-0.0183351	-0.0645012	-0.151279	-0.0867777	0.484486	0.00739526	0.0849786	0.698853	0.0380644	0.2841	0.76798	0.317781	0.0223759	0.181506	1	0.663976	2.0565	1.23741	0.551013	1.50768	0.835055	0.522921	0.798375	1.68658	0.98262
1283	CUST_10881_PI	WGtarget	AGAP012325-RA	Unknown	-0.23063	0.22306	-0.0113221	-0.0542947	0.45369	0.219308	0.176335	-0.234382	-0.277355	-0.0429727	0.01647	0.0224058	0.903182	0.556541	1.44192e-05	0.0195812	0.0512897	0.0147944	0.00394028	0.635869	0	1.78938	1.68607	0.476101	0.62057	4.09913	1.73171	1.40714	1.82539	2.26464	0.579792
1284	CUST_10882_PI	WGtarget	AGAP012327-RA	Unknown	0.0170933	0.201144	0.167217	0.00406152	0.184051	0.150123	-0.0130318	-0.0339273	-0.197082	-0.163155	0.762225	0.00439956	0.0160696	0.942946	0.00182033	0.0262343	0.843705	0.564754	0.00572924	0.00757441	0	0.525151	2.22824	1.79752	0.46375	2.51928	1.63328	0.495461	0.615982	2.14089	2.0486
1285	CUST_10883_PI	WGtarget	AGAP012328-RA	Unknown	-0.0651968	-0.0555582	-0.0199217	0.0550164	0.00963858	0.0452751	0.120213	0.0356365	0.110575	0.0749381	0.487968	0.562148	0.835256	0.562028	0.915695	0.627414	0.193554	0.707377	0.239304	0.429803	0	0.661688	0.617399	0.498293	0.617446	0.472043	0.583715	0.961321	0.547275	0.891509	0.701751
1286	CUST_10884_PI	WGtarget	AGAP012329-RA	Unknown	0.0515725	0.0949188	0.151177	0.057822	0.0433462	0.0996041	0.00624949	0.0562579	-0.0370967	-0.0933546	0.615047	0.365837	0.162119	0.580115	0.681862	0.358541	0.952804	0.608163	0.730254	0.396689	1	0.589929	0.752866	1.02051	0.607714	0.558615	0.759455	0.460804	0.593472	0.537833	0.726953
1287	CUST_10885_PI	WGtarget	AGAP012330-RA	Unknown	-0.224664	0.390232	-0.150025	-0.0267635	0.614896	0.0746393	0.1979	-0.540256	-0.416995	0.123261	0.104893	0.00905466	0.296366	0.845482	0.000100507	0.601431	0.165317	0.000693741	0.00624729	0.38948	0	1.16681	1.98935	0.821234	0.494844	3.4692	0.596788	1.01384	2.83473	2.11241	0.73282
1288	CUST_10886_PI	WGtarget	AGAP012331-RA	Unknown	-0.251742	-1.13713	-0.608341	-0.175431	-0.885391	-0.3566	0.0763106	0.528792	0.961702	0.43291	0.131264	1.71709e-07	0.00117309	0.296818	1.26097e-05	0.04605	0.652369	0.00500515	4.85638e-06	0.0187798	0	1.09152	5.42304	2.66331	0.820756	4.1432	1.4438	0.571944	2.18577	4.44357	1.74546
1289	CUST_10887_PI	WGtarget	AGAP012332-RA	Unknown	0.0919539	-0.117	0.102291	0.239795	-0.208954	0.0103373	0.147841	0.219291	0.356795	0.137504	0.399801	0.295715	0.360461	0.0357424	0.0555166	0.923671	0.168523	0.0537739	0.00233913	0.215134	0	0.724562	0.821966	0.757665	1.5289	1.38037	0.469624	1.00748	1.39104	2.43657	0.926686
1290	CUST_10888_PI	WGtarget	AGAP012333-RA	Unknown	0.141617	0.0362538	0.0955722	0.0935266	-0.105363	-0.0460449	-0.0480905	0.0593184	0.0572728	-0.00204559	0.00992275	0.492362	0.0831434	0.0838164	0.0563599	0.400723	0.371355	0.288821	0.296836	0.970519	0	1.9589	0.658878	1.24469	1.24202	1.37519	0.723845	0.748145	0.829666	0.820736	0.455653
1291	CUST_10889_PI	WGtarget	AGAP012334-RA	Unknown	-0.033468	-1.13308	-0.283014	-0.10411	-1.09962	-0.249546	-0.0706419	0.850069	1.02897	0.178904	0.850046	1.31638e-06	0.143848	0.56363	1.25819e-06	0.199702	0.709332	0.000100984	8.77709e-06	0.345217	0	0.493271	4.84341	1.06069	0.616606	4.85777	0.951267	0.546488	3.46772	4.25802	0.77176
1292	CUST_1089_PI4	WGtarget	AGAP005631-RA	Unknown	0.163128	-0.45277	-0.194312	-0.0100066	-0.615897	-0.357439	-0.173134	0.258458	0.442763	0.184305	0.0985674	7.70131e-05	0.0570725	0.91805	2.74739e-07	0.000726663	0.0708581	0.0115826	6.04682e-05	0.0628917	0	1.18774	3.55648	1.37103	0.471321	5.29537	2.81973	1.29818	1.9068	3.6353	1.33825
1293	CUST_10890_PI	WGtarget	AGAP012335-RA	Unknown	-0.0260163	-0.667364	-0.246317	0.0213143	-0.641348	-0.220301	0.0473306	0.421047	0.688679	0.267631	0.795475	1.05859e-06	0.0310733	0.833465	3.94858e-07	0.0473584	0.656988	0.000333612	5.31799e-07	0.0137856	0	0.512755	4.91074	1.57672	0.498921	5.19749	1.43417	0.56979	3.07385	5.10752	1.84912
1294	CUST_10891_PI	WGtarget	AGAP012336-RA	Unknown	0.0116116	-0.403779	-0.158459	0.0150129	-0.415391	-0.170071	0.00340129	0.245319	0.418792	0.173472	0.843396	2.28664e-07	0.0144309	0.802108	1.68156e-07	0.010093	0.95557	0.000510542	2.15624e-07	0.00961864	0	0.495549	5.3431	1.83383	0.51029	5.42798	1.95328	0.460006	2.93505	5.35878	1.96928
1295	CUST_10892_PI	WGtarget	AGAP012337-RA	Unknown	0.0497353	0.309908	0.330512	0.0623799	0.260173	0.280777	0.0126446	0.0206038	-0.247528	-0.268132	0.6488	0.00881829	0.0064789	0.575486	0.027279	0.020163	0.910773	0.860064	0.03821	0.0280999	0	0.573696	1.998	2.10055	0.610155	1.62001	1.72164	0.473623	0.489976	1.50637	1.61038
1296	CUST_10893_PI	WGtarget	AGAP012338-RA	Unknown	-0.00206709	0.0159099	0.0871208	0.0254759	0.017977	0.0891879	0.027543	0.0712109	0.00956595	-0.0616449	0.97439	0.808323	0.19953	0.698227	0.787278	0.195607	0.679575	0.306695	0.887762	0.37507	0	0.454584	0.507999	0.951517	0.551304	0.515739	0.957922	0.559575	0.810024	0.480885	0.74504
1297	CUST_10894_PI	WGtarget	AGAP012339-RA	Unknown	-0.089849	-0.0692947	-0.0818347	0.162974	0.0205543	0.00801423	0.252823	-0.01254	0.232268	0.244808	0.193594	0.330961	0.254603	0.0238039	0.757436	0.907752	0.000804725	0.856854	0.00206456	0.00129018	0	0.961258	0.785227	0.871105	1.66584	0.526996	0.474617	2.78615	0.490997	2.47779	2.6318
1298	CUST_10895_PI	WGtarget	AGAP012340-RA	Unknown	0.0648419	0.0245045	0.0534873	0.039063	-0.0403374	-0.0113546	-0.0257789	0.0289828	0.0145585	-0.0144243	0.182176	0.628144	0.303655	0.424574	0.4154	0.828207	0.618587	0.575538	0.780598	0.778381	0	0.981418	0.583366	0.813254	0.705689	0.71266	0.500928	0.58817	0.610127	0.518192	0.518982
1299	CUST_10896_PI	WGtarget	AGAP012341-RA	Unknown	0.0174109	0.121016	0.138246	-0.00469771	0.103605	0.120835	-0.0221086	0.0172308	-0.125713	-0.142944	0.716102	0.0238167	0.0122719	0.922985	0.0422611	0.0289728	0.673814	0.73925	0.0234124	0.00875022	1	0.543687	1.66567	1.88787	0.469776	1.47281	1.60011	0.562152	0.53426	1.67156	2.00067
1300	CUST_10897_PI	WGtarget	AGAP012342-RA	Unknown	-0.0140526	0.066779	0.201148	0.178567	0.0808316	0.215201	0.19262	0.134369	0.111788	-0.0225807	0.834277	0.334018	0.0063403	0.0129824	0.225171	0.00315389	0.00627208	0.0575736	0.103481	0.740697	0	0.498632	0.782268	2.10766	1.86918	0.911526	2.33759	2.1112	1.36792	1.17145	0.533688
1301	CUST_10898_PI	WGtarget	AGAP012343-RA	Unknown	-0.0615158	0.0878199	0.0735112	0.080039	0.149336	0.135027	0.141555	-0.0143087	-0.00778091	0.00652777	0.241008	0.105047	0.173246	0.134505	0.00605297	0.0138197	0.00883353	0.786623	0.880409	0.901239	0	0.88914	1.16634	0.998318	1.08335	2.1227	1.84829	1.9975	0.515964	0.483241	0.476713
1302	CUST_10899_PI	WGtarget	AGAP012344-RA	Unknown	-0.353668	0.53437	0.114429	-0.23872	0.888038	0.468098	0.114948	-0.419941	-0.77309	-0.35315	0.00860832	0.000715163	0.428544	0.0692613	9.50342e-08	0.00289562	0.431856	0.00400951	1.08127e-05	0.011706	0	2.00616	2.82497	0.702669	1.30599	5.56523	2.36642	0.700261	2.25896	4.19212	1.90336
1303	CUST_109_PI42	WGtarget	AGAP004766-RA	Unknown	0.0572003	0.2969	0.223514	0.0693808	0.2397	0.166313	0.0121805	-0.0733865	-0.227519	-0.154133	0.238433	1.51772e-06	0.000113639	0.162262	3.62778e-05	0.00268209	0.807903	0.160285	0.000104682	0.00511853	1	0.89275	4.79732	3.42877	1.02021	3.80149	2.39164	0.508139	1.02431	3.4555	2.17827
1304	CUST_1090_PI4	WGtarget	AGAP005632-RA	Unknown	0.184168	-0.22234	-0.218582	0.0597532	-0.406509	-0.40275	-0.124415	0.00375869	0.282094	0.278335	0.0167305	0.00537403	0.00706192	0.424667	8.51237e-06	1.29217e-05	0.107557	0.961693	0.000924592	0.00125031	0	1.78399	2.16232	2.07196	0.705618	4.26802	4.13482	1.15849	0.458197	2.74109	2.64249
1305	CUST_10900_PI	WGtarget	AGAP012345-RA	Unknown	0.0186117	0.243348	0.192653	0.044353	0.224737	0.174041	0.0257413	-0.0506955	-0.198995	-0.1483	0.716853	9.44247e-05	0.00145009	0.398048	0.000189647	0.00393618	0.641408	0.362836	0.00121975	0.0109517	0	0.543347	3.48973	2.59321	0.725934	3.25893	2.26494	0.577126	0.755527	2.65067	1.92572
1306	CUST_10901_PI	WGtarget	AGAP012346-RA	Unknown	-0.0203138	0.100692	0.118447	0.0405871	0.121006	0.138761	0.060901	0.0177544	-0.0601053	-0.0778597	0.784508	0.189643	0.132516	0.592592	0.122932	0.0844207	0.430181	0.823497	0.444148	0.331881	1	0.516732	0.968069	1.08839	0.601243	1.11356	1.23961	0.701493	0.502602	0.691318	0.784364
1307	CUST_10902_PI	WGtarget	AGAP012347-RA	Unknown	-0.160473	-0.416191	-0.28121	0.109429	-0.255718	-0.120737	0.269902	0.134981	0.52562	0.390639	0.0206797	1.41767e-06	0.000381231	0.111545	0.000736446	0.0988134	0.000590326	0.0657218	4.15453e-08	5.83299e-06	0	1.71309	4.81967	3.03031	1.14606	2.81509	1.18688	2.88744	1.32351	5.76287	4.386
1308	CUST_10903_PI	WGtarget	AGAP012348-RA	Unknown	0.00979284	-0.0624619	-0.0225604	0.0256658	-0.0722547	-0.0323532	0.015873	0.0399015	0.0881277	0.0482262	0.823576	0.170541	0.618067	0.565184	0.107242	0.471831	0.717445	0.384462	0.0561856	0.293086	0	0.502582	1.00349	0.588412	0.615749	1.15951	0.672199	0.543115	0.737041	1.37628	0.824918
1309	CUST_10904_PI	WGtarget	AGAP012350-RA	Unknown	-0.0997991	-0.629	-0.107111	0.0958484	-0.529201	-0.00731176	0.195647	0.521889	0.724848	0.202959	0.270443	5.0897e-07	0.288168	0.295977	2.84245e-06	0.942712	0.0613695	8.89434e-06	7.99427e-08	0.0409347	0	0.851268	5.11982	0.830427	0.82168	4.60853	0.463809	1.34632	4.25401	5.60872	1.48315
1310	CUST_10905_PI	WGtarget	AGAP012351-RA	Unknown	0.045363	0.215267	0.263495	0.0526636	0.169904	0.218132	0.00730065	0.0482279	-0.162603	-0.210831	0.440328	0.0013895	0.000210115	0.379454	0.00822685	0.00169611	0.907042	0.446452	0.0149954	0.00206606	1	0.694043	2.60739	3.2252	0.741307	2.02131	2.54233	0.474846	0.689688	1.8208	2.47756
1311	CUST_10906_PI	WGtarget	AGAP012352-RA	Unknown	0.0545394	-0.876496	-0.239635	1.03893	-0.931036	-0.294174	0.984393	0.636861	1.91543	1.27857	0.844354	0.00417193	0.402474	0.000856008	0.00176165	0.294378	0.00105074	0.0310079	1.37301e-07	8.73889e-05	0	0.49525	2.24575	0.722571	2.76589	2.52985	0.823479	2.69953	1.57745	5.47819	3.51497
1312	CUST_10907_PI	WGtarget	AGAP012353-RA	Unknown	0.100611	-0.000307219	0.103212	0.0809508	-0.100918	0.00260086	-0.01966	0.103519	0.081258	-0.0222608	0.0230895	0.994586	0.0312547	0.0666474	0.0238912	0.954964	0.667095	0.027561	0.0860752	0.617225	1	1.67604	0.449004	1.57473	1.31884	1.66457	0.460152	0.565118	1.61668	1.23297	0.588878
1313	CUST_10908_PI	WGtarget	AGAP012354-RA	Unknown	0.0537387	0.511234	0.333268	0.0260568	0.457495	0.279529	-0.0276819	-0.177966	-0.485177	-0.307211	0.390597	2.74636e-08	3.35935e-05	0.678148	2.09621e-08	0.000186846	0.671853	0.0083879	4.39543e-08	3.12813e-05	0	0.731901	5.85244	3.82597	0.560193	5.90665	3.26391	0.563011	2.01476	5.74758	3.84887
1314	CUST_10909_PI	WGtarget	AGAP012355-RA	Unknown	0.0364634	0.148121	0.187884	0.00585584	0.111658	0.15142	-0.0306076	0.0397621	-0.142266	-0.182028	0.419291	0.00321955	0.000414429	0.898068	0.0217036	0.0035709	0.518649	0.412733	0.00570596	0.000682683	1	0.709616	2.33103	3.00343	0.477675	1.69664	2.29696	0.642736	0.714617	2.14229	2.83983
1315	CUST_1091_PI4	WGtarget	AGAP005633-RA	Unknown	0.0962967	0.179112	0.172623	-0.0169226	0.0828153	0.0763264	-0.113219	-0.00648887	-0.196035	-0.189546	0.0486848	0.000784337	0.00136183	0.724936	0.0975133	0.132408	0.0264279	0.897815	0.000435313	0.000744009	1	1.42487	2.79465	2.61411	0.54009	1.19122	1.08864	1.63079	0.477755	2.98776	2.81189
1316	CUST_10910_PI	WGtarget	AGAP012356-RA	Unknown	-0.191875	0.0381453	0.109465	0.0586433	0.230021	0.301341	0.250519	0.0713202	0.020498	-0.0508222	0.0366163	0.67146	0.238165	0.515712	0.0167116	0.00284504	0.00979422	0.4528	0.825281	0.5917	1	1.52077	0.563184	0.89313	0.644461	1.7844	2.37237	1.96315	0.685282	0.501976	0.601728
1317	CUST_10911_PI	WGtarget	AGAP012357-RA	Unknown	0.13135	-0.398253	-0.0850352	-0.0687408	-0.529604	-0.216385	-0.200091	0.313218	0.329513	0.0162944	0.205787	0.00121718	0.450875	0.506582	7.60495e-06	0.0508171	0.0682143	0.00484458	0.00450362	0.873187	0	0.941536	2.65131	0.686612	0.650007	4.30337	1.41037	1.31098	2.19652	2.22048	0.485549
1318	CUST_10912_PI	WGtarget	AGAP012358-RB	Unknown	0.0614264	0.186967	0.17825	0.00614002	0.125541	0.116823	-0.0552864	-0.0087174	-0.180827	-0.17211	0.203147	0.000554701	0.00109469	0.899209	0.0155709	0.0259875	0.266304	0.864242	0.0010792	0.00200562	1	0.945699	2.90784	2.6863	0.477305	1.80796	1.63648	0.856329	0.488552	2.69105	2.48731
1319	CUST_10913_PI	WGtarget	AGAP012358-RA	Unknown	0.0363815	-0.0272209	0.018217	-0.0128869	-0.0636024	-0.0181645	-0.0492684	0.0454379	0.014334	-0.0311039	0.496723	0.62568	0.745964	0.811389	0.236564	0.743935	0.370926	0.415816	0.796219	0.573784	1	0.656073	0.584574	0.531599	0.506899	0.895361	0.532403	0.748506	0.712314	0.512509	0.611054
1320	CUST_10914_PI	WGtarget	AGAP012359-RB	Unknown	-0.16324	-1.31144	-0.593516	0.0672158	-1.1482	-0.430276	0.230456	0.71792	1.37865	0.660732	0.408493	5.00187e-07	0.00760291	0.736839	3.89169e-06	0.0493123	0.273203	0.0018949	3.74961e-07	0.0036784	1	0.717773	5.12543	2.04732	0.535205	4.51281	1.42052	0.84791	2.50562	5.2124	2.2873
1321	CUST_10915_PI	WGtarget	AGAP012359-RA	Unknown	-0.048382	0.0983371	0.236686	-0.274605	0.146719	0.285068	-0.226223	0.138349	-0.372942	-0.51129	0.571185	0.271451	0.0126611	0.00336931	0.0975473	0.00340546	0.0153382	0.13271	0.000249475	3.57505e-06	1	0.612472	0.850103	1.87736	2.31606	1.1911	2.31251	1.81297	1.08788	3.16945	4.53793
1322	CUST_10916_PI	WGtarget	AGAP012360-RA	Unknown	0.137653	0.216478	0.148228	0.0771957	0.0788246	0.0105747	-0.0604576	-0.0682498	-0.139282	-0.0710323	0.0213852	0.000802264	0.0165381	0.18839	0.174878	0.856247	0.294819	0.256172	0.022544	0.236336	0	1.70175	2.78698	1.78796	0.970122	0.995221	0.491172	0.822986	0.869062	1.68405	0.895658
1323	CUST_10917_PI	WGtarget	AGAP012361-RA	Unknown	0.0890302	-0.461895	-0.271434	0.0686412	-0.550925	-0.360464	-0.020389	0.190461	0.530536	0.340075	0.332573	2.68111e-05	0.00743056	0.461867	2.38137e-06	0.000759837	0.829215	0.0591486	5.87017e-06	0.00151878	0	0.783686	3.89983	2.05491	0.678904	4.65962	2.80484	0.500545	1.35899	4.38377	2.5781
1324	CUST_10918_PI	WGtarget	AGAP012362-RA	Unknown	-0.154285	-0.994923	-0.324526	-0.0484139	-0.840638	-0.170241	0.105871	0.670397	0.946509	0.276112	0.288479	1.90112e-07	0.0369778	0.741492	4.09525e-06	0.266977	0.478682	0.000147818	8.0423e-07	0.0815339	0	0.830069	5.3919	1.51753	0.53338	4.49795	0.855461	0.667766	3.34146	4.98985	1.25134
1325	CUST_10919_PI	WGtarget	AGAP012363-RA	Unknown	0.0622451	0.204282	0.108328	0.0216919	0.142037	0.0460824	-0.0405532	-0.0959545	-0.18259	-0.0866357	0.234651	0.00068279	0.0543247	0.678995	0.00927632	0.393614	0.444791	0.0819106	0.00184983	0.112147	1	0.897939	2.83983	1.38772	0.559797	1.98142	0.72953	0.690848	1.24981	2.5137	1.14431
1326	CUST_1092_PI4	WGtarget	AGAP005634-RA	Unknown	-0.365424	-0.0246613	-0.0994306	-0.193744	0.340763	0.265993	0.17168	-0.0747693	-0.169083	-0.0943132	5.32795e-05	0.756035	0.225441	0.019525	0.000189044	0.00286226	0.0405035	0.371711	0.0467047	0.261269	0	3.6762	0.527557	0.911126	1.73267	3.26004	2.37031	1.48659	0.747855	1.43895	0.862617
1327	CUST_10920_PI	WGtarget	AGAP012364-RA	Unknown	0.093405	-0.240536	-0.203698	-0.0147357	-0.333941	-0.297103	-0.108141	0.0368386	0.225801	0.188962	0.106329	0.000236623	0.00146793	0.797276	2.39519e-06	1.88521e-05	0.0663535	0.536137	0.000525056	0.00322935	0	1.16239	3.1864	2.58926	0.512137	4.65795	4.01351	1.32024	0.632375	2.92625	2.32996
1328	CUST_10921_PI	WGtarget	AGAP012365-RA	Unknown	0.075643	0.222008	0.173578	0.056807	0.146365	0.0979348	-0.0188359	-0.0484307	-0.165201	-0.116771	0.101802	3.94857e-05	0.000809768	0.221682	0.00331956	0.0444207	0.682692	0.315055	0.00135564	0.0198337	1	1.17693	3.77432	2.78391	0.916728	2.32112	1.45589	0.558255	0.801102	2.61557	1.72722
1329	CUST_10922_PI	WGtarget	AGAP012366-RA	Unknown	0.13284	-0.253078	-0.0223438	0.0344316	-0.385918	-0.155184	-0.0984083	0.230735	0.28751	0.0567754	0.068815	0.00141489	0.761597	0.634032	1.16596e-05	0.0451233	0.186007	0.00475595	0.000561365	0.456708	0	1.30807	2.60147	0.525391	0.580603	4.16853	1.4507	0.974352	2.20261	2.9039	0.682509
1330	CUST_10923_PI	WGtarget	AGAP012367-RA	Unknown	-0.082051	-0.145194	-0.198788	-0.0713303	-0.0631434	-0.116736	0.0107207	-0.0535931	0.0738641	0.127457	0.161354	0.0191979	0.00242162	0.229849	0.29319	0.0638356	0.858102	0.3887	0.231544	0.0462996	0	1.0221	1.73829	2.42529	0.904675	0.82479	1.33327	0.490578	0.733484	0.902266	1.44193
1331	CUST_10924_PI	WGtarget	AGAP012368-RA	Unknown	0.0252551	-0.1881	-0.137218	0.0165674	-0.213356	-0.162473	-0.00868778	0.0508826	0.204668	0.153785	0.573967	0.000568937	0.0090628	0.714807	4.24225e-05	0.00231312	0.8584	0.28482	0.00024221	0.00237806	0	0.610964	2.89942	1.98907	0.544241	3.75097	2.44016	0.490497	0.834203	3.17926	2.43123
1332	CUST_10925_PI	WGtarget	AGAP012369-RA	Unknown	-0.0189087	-0.19913	-0.168774	-0.0985695	-0.180222	-0.149866	-0.0796608	0.030356	0.100561	0.0702048	0.740981	0.0017783	0.00776552	0.0987567	0.00463384	0.0181213	0.184623	0.62092	0.102715	0.257189	0	0.533587	2.52677	2.04028	1.18709	2.21125	1.75729	0.976791	0.586961	1.17402	0.867803
1333	CUST_10926_PI	WGtarget	AGAP012370-RA	Unknown	0.0528812	0.113865	0.115301	0.0288206	0.0609833	0.06242	-0.0240606	0.0014367	-0.0850439	-0.0864806	0.4585	0.123726	0.123446	0.689625	0.399001	0.397817	0.737957	0.984643	0.250811	0.251161	1	0.681279	1.1114	1.11218	0.555141	0.7252	0.726113	0.534788	0.451713	0.876066	0.875571
1334	CUST_10927_PI	WGtarget	AGAP012371-RA	Unknown	0.183018	-0.180086	-0.0667411	0.0187007	-0.363104	-0.249759	-0.164317	0.113345	0.198787	0.0854418	0.0355284	0.05241	0.461442	0.824617	9.72663e-05	0.00716356	0.0640665	0.189336	0.0288512	0.314337	0	1.53096	1.39962	0.67916	0.502223	3.47989	2.06734	1.33198	0.968588	1.60153	0.801904
1335	CUST_10928_PI	WGtarget	AGAP012372-RA	Unknown	0.0923651	0.501685	0.280929	0.0615297	0.40932	0.188564	-0.0308354	-0.220756	-0.440155	-0.219399	0.146342	1.48952e-08	0.000152511	0.333475	2.52491e-07	0.00558358	0.620668	0.00163964	1.21833e-07	0.00164658	0	1.05482	5.97003	3.33106	0.782781	5.31798	2.14947	0.587102	2.55339	5.50621	2.55196
1336	CUST_10929_PI	WGtarget	AGAP012373-RA	Unknown	0.0203713	-0.344288	-0.200592	-0.247705	-0.36466	-0.220964	-0.268076	0.143696	0.0965833	-0.0471126	0.782706	8.24914e-05	0.0123612	0.00232298	1.99697e-05	0.00522701	0.000806657	0.0629391	0.194898	0.528662	0	0.517401	3.53323	1.88532	2.4387	3.99512	2.17148	2.78534	1.33801	0.959173	0.636725
1337	CUST_1093_PI4	WGtarget	AGAP005635-RA	Unknown	0.0247643	-0.176732	0.0821487	0.0578389	-0.201497	0.0573844	0.0330747	0.258881	0.234571	-0.0243098	0.708174	0.0139755	0.242379	0.393272	0.00592105	0.41787	0.633447	0.000983783	0.00222581	0.731671	0	0.546971	1.84455	0.887349	0.729814	2.12999	0.710729	0.58089	2.72094	2.45294	0.537227
1338	CUST_10930_PI	WGtarget	AGAP012374-RA	Unknown	-0.195721	0.395447	-0.0166852	-0.0788294	0.591167	0.179036	0.116892	-0.412132	-0.474276	-0.0621442	0.0738278	0.00106378	0.880026	0.467073	5.96069e-06	0.112896	0.28531	0.000874885	0.000165445	0.577409	0	1.28425	2.69548	0.483356	0.675278	4.37884	1.14209	0.833616	2.75912	3.3038	0.609147
1339	CUST_10931_PI	WGtarget	AGAP012375-RA	Unknown	0.234715	0.164687	0.330672	0.227078	-0.0700278	0.0959573	-0.00763707	0.165985	0.0623907	-0.103594	0.000123084	0.00509903	1.82187e-06	0.000221742	0.205044	0.0954427	0.889784	0.0062598	0.270536	0.0748778	1	3.40194	2.17949	4.74085	3.20755	0.942743	1.1983	0.480203	2.11173	0.851159	1.27967
1340	CUST_10932_PI	WGtarget	AGAP012376-RA	Unknown	-0.0197459	-0.0056469	-0.116234	-0.0946266	0.014099	-0.0964885	-0.0748807	-0.110587	-0.0889797	0.0216078	0.804092	0.944579	0.159922	0.244587	0.853803	0.223598	0.331777	0.172448	0.259279	0.785379	0	0.509545	0.46329	1.02512	0.884435	0.492012	0.913892	0.784452	0.999832	0.865122	0.516404
1341	CUST_10933_PI	WGtarget	AGAP012377-RA	Unknown	-0.0943468	-0.171864	-0.167307	0.101227	-0.077517	-0.0729601	0.195574	0.00455691	0.273091	0.268534	0.0801513	0.00548876	0.00726287	0.0641552	0.144417	0.214542	0.0019825	0.934405	5.83847e-05	3.00645e-05	0	1.25705	2.15532	2.06263	1.33157	1.05936	0.927595	2.49091	0.466317	3.64695	3.8617
1342	CUST_10934_PI	WGtarget	AGAP012378-RA	Unknown	0.0960821	0.384923	0.287768	0.106086	0.288841	0.191686	0.0100043	-0.0971547	-0.278836	-0.181682	0.0764628	7.38511e-08	9.99815e-06	0.054448	5.12072e-06	0.0010686	0.847095	0.0801115	1.14659e-05	0.00199177	1	1.27273	5.62872	4.21771	1.3869	4.42756	2.69409	0.494266	1.25722	4.17325	2.48939
1343	CUST_10935_PI	WGtarget	AGAP012379-RA	Unknown	0.107236	-0.00283152	0.0292033	0.126357	-0.110068	-0.0780327	0.019121	0.0320348	0.129189	0.0971537	0.0422878	0.956499	0.576201	0.0194697	0.0341678	0.133682	0.701797	0.538594	0.0159723	0.0682932	0	1.47259	0.459737	0.609771	1.73359	1.54425	1.08538	0.549699	0.631	1.79953	1.31058
1344	CUST_10936_PI	WGtarget	AGAP012380-RA	Unknown	0.155648	-0.331585	-0.153119	0.0438437	-0.487233	-0.308767	-0.111804	0.178466	0.375429	0.196963	0.0821723	0.00100061	0.104898	0.620423	5.4077e-06	0.00213105	0.223735	0.0599344	0.000304555	0.0380055	0	1.24869	2.71523	1.16679	0.587236	4.40995	2.4675	0.9137	1.3546	3.10417	1.50816
1345	CUST_10937_PI	WGtarget	AGAP012381-RA	Unknown	-0.0184739	0.0351248	0.0313753	-0.0129744	0.0535987	0.0498492	0.00549949	-0.00374945	-0.0480992	-0.0443497	0.636638	0.400077	0.452885	0.741838	0.156619	0.213907	0.887985	0.923509	0.230266	0.257226	0	0.579424	0.724346	0.685234	0.533242	1.03216	0.928599	0.480803	0.469655	0.904079	0.867763
1346	CUST_10938_PI	WGtarget	AGAP012382-RA	Unknown	0.160512	-0.114596	0.0889713	0.268547	-0.275109	-0.0715411	0.108035	0.203568	0.383143	0.179576	0.0998413	0.243106	0.370035	0.00916798	0.00813592	0.473788	0.272789	0.0518242	0.000554128	0.0836041	0	1.18351	0.886397	0.749284	1.98524	2.02491	0.670868	0.848426	1.40355	2.90813	1.24287
1347	CUST_10939_PI	WGtarget	AGAP012383-RA	Unknown	0.0604954	0.0505975	0.0282024	-0.00322059	-0.00989791	-0.032293	-0.063716	-0.022395	-0.0538181	-0.031423	0.195633	0.285958	0.554894	0.945137	0.833119	0.502127	0.18188	0.646603	0.26576	0.520089	0	0.957877	0.8329	0.621514	0.463161	0.499075	0.65275	0.98197	0.574723	0.857019	0.641848
1348	CUST_1094_PI4	WGtarget	AGAP005635-RB	Unknown	0.0899276	-0.11557	0.0999997	0.0849776	-0.205497	0.0100721	-0.00494995	0.215569	0.200547	-0.0150221	0.163164	0.081595	0.135538	0.194263	0.00349941	0.879311	0.939316	0.00320044	0.00487732	0.823668	0	1.01835	1.25108	1.08068	0.960171	2.30357	0.483581	0.46478	2.33285	2.19439	0.502546
1349	CUST_10940_PI	WGtarget	AGAP012384-RA	Unknown	0.193065	-0.205409	-0.0154384	0.157533	-0.398474	-0.208504	-0.0355321	0.18997	0.362942	0.172971	0.0339415	0.0321192	0.867342	0.0825119	6.02102e-05	0.0266065	0.688628	0.0408062	0.000341175	0.0590052	1	1.54652	1.5655	0.487524	1.24738	3.63675	1.62846	0.555595	1.48422	3.06656	1.3598
1350	CUST_10941_PI	WGtarget	AGAP012385-RA	Unknown	0.120707	0.173352	0.111512	-0.00297551	0.0526446	-0.00919486	-0.123682	-0.0618394	-0.176327	-0.114488	0.0829532	0.0171755	0.119542	0.965533	0.44877	0.896326	0.0818688	0.392092	0.0174375	0.118199	1	1.24547	1.77533	1.12287	0.457101	0.688074	0.478152	1.24996	0.730721	1.77027	1.12669
1351	CUST_10942_PI	WGtarget	AGAP012386-RA	Unknown	0.206393	-0.462813	-0.182908	0.0193402	-0.669205	-0.3893	-0.187052	0.279905	0.482153	0.202248	0.071651	0.000467382	0.131963	0.863551	1.26163e-06	0.00228762	0.113651	0.0210654	0.000275948	0.0856209	1	1.29435	2.96478	1.08975	0.488792	4.85704	2.4438	1.13981	1.70692	3.13615	1.23473
1352	CUST_10943_PI	WGtarget	AGAP012388-RA	Unknown	0.738943	0.138241	-0.112113	0.226444	-0.600702	-0.851056	-0.512499	-0.250354	0.0882031	0.338557	0.0089139	0.609925	0.683326	0.404035	0.0334109	0.00431175	0.0666078	0.376734	0.749394	0.233942	0	1.99448	0.592599	0.557995	0.721316	1.55189	2.23483	1.31904	0.74357	0.530218	0.898958
1353	CUST_10944_PI	WGtarget	AGAP012389-RA	Unknown	0.0347153	0.0861901	0.203261	0.0884338	0.0514749	0.168546	0.0537185	0.117071	0.00224366	-0.114827	0.464188	0.0817082	0.000231304	0.0727418	0.281439	0.0014941	0.261461	0.0231746	0.962855	0.0252763	1	0.677298	1.25063	3.19373	1.28921	0.838225	2.58331	0.862366	1.67483	0.457875	1.64584
1354	CUST_10945_PI	WGtarget	AGAP012390-RA	Unknown	-0.0624717	0.213453	0.14379	-0.0278391	0.275925	0.206262	0.0346326	-0.069663	-0.241292	-0.171629	0.293401	0.00142509	0.0268739	0.642997	8.71509e-05	0.00262332	0.577477	0.276181	0.000595373	0.0104494	0	0.824568	2.59898	1.62502	0.576393	3.51579	2.39908	0.609121	0.844367	2.88452	1.94152
1355	CUST_10946_PI	WGtarget	AGAP012391-RA	Unknown	-0.10958	-1.37592	-1.2228	-0.370654	-1.26634	-1.11322	-0.261073	0.153119	1.00527	0.852149	0.446188	4.69247e-10	7.02215e-09	0.0155532	1.37071e-09	4.40099e-08	0.0879247	0.315497	2.75434e-07	3.87292e-06	0	0.689863	6.5167	6.11839	1.80835	6.37993	5.74758	1.22573	0.800706	5.29472	4.51408
1356	CUST_10947_PI	WGtarget	AGAP012392-RA	Unknown	0.0568054	0.361368	-0.0436245	-0.263359	0.304563	-0.10043	-0.320164	-0.404993	-0.624727	-0.219734	0.636892	0.00597853	0.723993	0.0374721	0.0156669	0.413316	0.0114973	0.0027156	1.69484e-05	0.0841243	0	0.579302	2.12687	0.540453	1.51292	1.8059	0.714213	1.90924	2.38757	4.04813	1.2407
1357	CUST_10948_PI	WGtarget	AGAP012393-RA	Unknown	0.122269	-0.233695	-0.100238	0.0753218	-0.355963	-0.222507	-0.0469467	0.133457	0.309017	0.17556	0.0852525	0.00232544	0.170219	0.290035	2.60146e-05	0.00460368	0.513085	0.0799377	0.000195249	0.0237984	0	1.23625	2.43837	1.00413	0.828392	3.91005	2.21333	0.646086	1.25794	3.24932	1.66592
1358	CUST_10949_PI	WGtarget	AGAP012394-RA	Unknown	0.600197	0.389761	-0.266636	0.234649	-0.210436	-0.866833	-0.365548	-0.656397	-0.155112	0.501285	0.00188058	0.0403053	0.15299	0.194474	0.220467	2.97535e-05	0.0414012	0.000839404	0.379905	0.00762852	0	2.50811	1.48836	1.04007	0.959822	0.91853	3.86517	1.47937	2.772	0.740892	2.04618
1359	CUST_1095_PI4	WGtarget	AGAP005636-RA	Unknown	0.188054	0.332578	0.362511	0.132418	0.144524	0.174457	-0.0556356	0.0299321	-0.20016	-0.230092	0.116395	0.00895429	0.00532646	0.27099	0.230895	0.158805	0.641164	0.808859	0.107123	0.0704062	1	1.13177	1.99305	2.1653	0.850627	0.903175	1.02739	0.577221	0.507784	1.15982	1.30032
1360	CUST_10950_PI	WGtarget	AGAP012395-RA	Unknown	0.497678	0.340167	-0.353444	0.162174	-0.157511	-0.851122	-0.335504	-0.693611	-0.177993	0.515618	0.00820737	0.0744124	0.064869	0.365895	0.354012	4.22169e-05	0.062336	0.000467872	0.318972	0.00609116	0	2.02206	1.28175	1.32783	0.752815	0.763623	3.75238	1.34115	2.96444	0.797138	2.12059
1361	CUST_10951_PI	WGtarget	AGAP012396-RA	Unknown	-0.289279	-0.273208	-0.588338	-0.15522	0.0160703	-0.299059	0.134059	-0.31513	0.117988	0.433118	0.000931089	0.00272011	1.1714e-07	0.0592334	0.834102	0.000957997	0.105095	0.000488494	0.156758	7.6742e-06	0	2.73886	2.38703	5.51434	1.35857	0.498691	2.72926	1.16621	2.95018	1.03189	4.30034
1362	CUST_10952_PI	WGtarget	AGAP012397-RA	Unknown	0.252816	-0.204222	-0.0647999	0.115508	-0.457037	-0.317616	-0.137307	0.139422	0.31973	0.180308	0.020378	0.064632	0.546758	0.275048	7.2856e-05	0.00413695	0.179403	0.18558	0.0038458	0.0882624	0	1.71806	1.32907	0.626121	0.845738	3.57484	2.24855	0.986554	0.975114	2.27243	1.22448
1363	CUST_10953_PI	WGtarget	AGAP012398-RA	Unknown	-0.102698	-0.47307	-0.228904	0.0730141	-0.370373	-0.126207	0.175712	0.244166	0.546084	0.301918	0.131986	3.06624e-07	0.0033033	0.283532	3.06722e-06	0.0761148	0.0150149	0.00110521	1.15719e-08	9.7046e-05	0	1.08969	5.26508	2.32273	0.83568	4.58443	1.27415	1.82041	2.68308	6.02011	3.48066
1364	CUST_10954_PI	WGtarget	AGAP012399-RA	Unknown	-0.0982522	-0.434633	-0.502738	-0.0354793	-0.336381	-0.404486	0.0627729	-0.068105	0.399154	0.467259	0.347232	0.000279704	5.96606e-05	0.736973	0.00351607	0.000802227	0.55678	0.53896	0.000897792	0.000202052	0	0.769871	3.13178	3.63982	0.535158	2.30198	2.78698	0.620423	0.630809	2.75066	3.23829
1365	CUST_10955_PI	WGtarget	AGAP012400-RA	Unknown	0.134517	-2.0001	-0.316761	0.105887	-2.13461	-0.451278	-0.0286299	1.68333	2.10598	0.422648	0.649599	3.3489e-07	0.303776	0.72331	3.92873e-08	0.136662	0.921681	4.77487e-06	8.37477e-08	0.165219	0	0.573319	5.24337	0.813147	0.540731	5.77754	1.07796	0.470164	4.44877	5.59663	1.01406
1366	CUST_10956_PI	WGtarget	AGAP012401-RA	Unknown	0.309562	-0.807504	-0.691053	-0.0147699	-1.11707	-1.00062	-0.324332	0.116451	0.792734	0.676283	0.0353098	6.01238e-06	5.79446e-05	0.917652	7.89935e-09	1.33974e-07	0.0286948	0.425288	6.21552e-06	5.84126e-05	0	1.53298	4.37652	3.6491	0.47145	6.09724	5.48148	1.6033	0.705101	4.36601	3.64677
1367	CUST_10957_PI	WGtarget	AGAP012402-RA	Unknown	-0.0314602	-0.257259	-0.3051	-0.241904	-0.225798	-0.27364	-0.210443	-0.0478416	0.0153549	0.0631965	0.625249	0.0007032	0.000107623	0.000783271	0.000878365	0.000216253	0.00257344	0.459011	0.813455	0.325483	0	0.584782	2.83047	3.44666	2.7951	2.75785	3.21592	2.40527	0.680901	0.506171	0.790621
1368	CUST_10958_PI	WGtarget	AGAP012403-RA	Unknown	0.188602	0.189975	0.162444	0.0943898	0.00137329	-0.0261583	-0.0942123	-0.0275315	-0.0955856	-0.0680541	4.53639e-05	6.31976e-05	0.000497128	0.0249838	0.973125	0.537133	0.0299078	0.518123	0.0299637	0.115841	1	3.72914	3.62125	2.94432	1.6497	0.454913	0.631836	1.58966	0.64305	1.58905	1.13348
1369	CUST_10959_PI	WGtarget	AGAP012404-RA	Unknown	-0.435769	0.0593354	-0.392969	-0.369765	0.495104	0.0428002	0.0660038	-0.452304	-0.4291	0.0232036	0.000579172	0.608249	0.00224087	0.00314992	0.000206358	0.720704	0.574811	0.000803402	0.00113306	0.848521	0	2.89356	0.593438	2.45075	2.33808	3.23127	0.541781	0.61049	2.78661	2.67488	0.493794
1370	CUST_1096_PI4	WGtarget	AGAP005637-RA	Unknown	-0.092712	0.456557	0.561121	0.244089	0.549269	0.653833	0.336801	0.104564	-0.212469	-0.317032	0.375412	0.000177044	1.59209e-05	0.0273693	1.76691e-05	1.95372e-06	0.00403179	0.352136	0.0618826	0.00765595	1	0.744736	3.28197	4.06821	1.61893	4.03459	4.71962	2.25721	0.765338	1.34355	2.04498
1371	CUST_10960_PI	WGtarget	AGAP012405-RA	Unknown	0.108399	0.288119	0.0133402	-0.022655	0.17972	-0.0950585	-0.131054	-0.274779	-0.310774	-0.0359952	0.386983	0.0298279	0.916992	0.857482	0.155504	0.456113	0.296258	0.0407051	0.0195343	0.779989	0	0.73495	1.5905	0.471663	0.490778	1.03455	0.682944	0.821354	1.48503	1.73252	0.518417
1372	CUST_10961_PI	WGtarget	AGAP012406-RA	Unknown	0.11696	-0.0582718	0.152023	0.0349629	-0.175232	0.0350629	-0.081997	0.210295	0.0932346	-0.11706	0.130572	0.457755	0.0644503	0.651102	0.0318284	0.665048	0.306877	0.014497	0.253678	0.156929	0	1.09329	0.68179	1.32999	0.572557	1.5686	0.566047	0.809805	1.83231	0.872342	1.03151
1373	CUST_10962_PI	WGtarget	AGAP012407-RA	Unknown	0.460452	0.0436012	-0.0226721	0.363873	-0.41685	-0.483124	-0.0965786	-0.0662733	0.320272	0.386545	9.45759e-05	0.679986	0.830868	0.00136371	0.000251191	6.44936e-05	0.347374	0.528488	0.00419506	0.000831068	0	3.48918	0.559412	0.499929	2.61364	3.16716	3.61447	0.769721	0.636832	2.24389	2.77538
1374	CUST_10963_PI	WGtarget	AGAP012408-RA	Unknown	0.178231	-1.10592	-0.443007	0.00728677	-1.28415	-0.621238	-0.170944	0.662916	1.11321	0.450294	0.338626	2.35209e-06	0.025564	0.96888	8.30069e-08	0.00210105	0.348806	0.00136448	1.43311e-06	0.0219519	0	0.777835	4.66328	1.64211	0.456102	5.59901	2.47209	0.768454	2.61348	4.8161	1.69296
1375	CUST_10964_PI	WGtarget	AGAP012410-RA	Unknown	-0.0215354	0.273531	0.156087	0.0352914	0.295066	0.177623	0.0568268	-0.117443	-0.238239	-0.120796	0.732593	0.000190479	0.0209916	0.580137	3.9311e-05	0.00775223	0.35611	0.0731226	0.000611181	0.0645515	0	0.536871	3.25758	1.70805	0.607704	3.77586	2.04082	0.761665	1.28744	2.87631	1.32945
1376	CUST_10965_PI	WGtarget	AGAP012411-RA	Unknown	0.109164	0.204184	0.12829	0.0907638	0.0950203	0.0191265	-0.0184	-0.0758938	-0.11342	-0.0375265	0.0427734	0.000587239	0.0218906	0.0918148	0.0685609	0.712955	0.717709	0.157666	0.0354248	0.476648	1	1.46867	2.88904	1.69392	1.21138	1.30926	0.544973	0.543027	1.0299	1.53191	0.669073
1377	CUST_10966_PI	WGtarget	AGAP012412-RA	Unknown	0.225465	-0.230354	-0.0207102	0.181465	-0.455819	-0.246175	-0.0440005	0.209643	0.411818	0.202175	0.00106327	0.0013035	0.753555	0.00725496	6.04269e-08	0.000788069	0.499989	0.00331657	8.06247e-07	0.00422088	0	2.69557	2.62845	0.52853	2.063	5.6821	2.79297	0.654034	2.32137	4.98917	2.24189
1378	CUST_10967_PI	WGtarget	AGAP012413-RA	Unknown	0.38556	-0.642979	0.15049	0.386408	-1.02854	-0.23507	0.000848507	0.793469	1.02939	0.235918	0.0618731	0.00360175	0.465554	0.0643417	1.39745e-05	0.250174	0.996575	0.000560322	1.80486e-05	0.255103	0	1.34361	2.29425	0.67629	1.33059	4.10993	0.87692	0.448439	2.90453	4.02736	0.870458
1379	CUST_10968_PI	WGtarget	AGAP012414-RA	Unknown	0.281754	-0.211608	0.00511865	0.31562	-0.493362	-0.276635	0.0338663	0.216727	0.527228	0.310501	0.000624535	0.00843199	0.94613	0.000207377	2.08866e-07	0.000837948	0.643422	0.00757726	8.82149e-08	0.000288864	0	2.86944	2.01314	0.462848	3.22957	5.3666	2.77257	0.576198	2.04852	5.58309	3.12154
1380	CUST_10969_PI	WGtarget	AGAP012415-RA	Unknown	-0.0465748	0.110291	0.0910204	0.0482016	0.156866	0.137595	0.0947764	-0.0192706	-0.0620894	-0.0428188	0.181805	0.00498702	0.0187108	0.171924	6.41431e-05	0.00061849	0.011979	0.587784	0.093064	0.228972	0	0.982083	2.18692	1.74665	1.00084	3.61643	2.87258	1.8957	0.603704	1.20671	0.905926
1381	CUST_1097_PI4	WGtarget	AGAP005638-RA	Unknown	0.125839	0.180859	0.220181	0.000392497	0.0550204	0.094342	-0.125447	0.0393216	-0.180467	-0.219789	0.0153021	0.00152489	0.000227361	0.993711	0.269295	0.0793502	0.0206645	0.449173	0.00164098	0.000174398	1	1.81365	2.57674	3.19934	0.449252	0.852665	1.26027	1.71333	0.687814	2.55317	3.28661
1382	CUST_10970_PI	WGtarget	AGAP012416-RA	Unknown	0.260331	-0.174706	-0.302613	-0.0539133	-0.435036	-0.562943	-0.314244	-0.127907	0.120792	0.248699	0.0397219	0.166797	0.0217617	0.663291	0.00134178	0.000104468	0.0156818	0.322126	0.339873	0.0594736	0	1.49335	1.01089	1.69581	0.566839	2.61896	3.45617	1.80563	0.793985	0.776733	1.35717
1383	CUST_10971_PI	WGtarget	AGAP012417-RA	Unknown	-0.0927692	-0.450238	-0.266389	-0.0283289	-0.357469	-0.17362	0.0644403	0.183849	0.421909	0.23806	0.231594	5.09065e-06	0.00257036	0.714314	4.05308e-05	0.0338277	0.407924	0.0242263	8.69073e-06	0.00425914	0	0.902207	4.42944	2.40568	0.544425	3.76565	1.54764	0.718247	1.65987	4.26137	2.23887
1384	CUST_10972_PI	WGtarget	AGAP012418-RA	Unknown	-0.159849	0.27984	0.029418	0.221461	0.439688	0.189267	0.38131	-0.250422	-0.0583785	0.192043	0.101322	0.00770243	0.768662	0.028544	9.29876e-05	0.0684992	0.000573358	0.0189204	0.562921	0.0654115	0	1.17861	2.04314	0.522666	1.60506	3.49491	1.30959	2.89696	1.74292	0.616974	1.32508
1385	CUST_10973_PI	WGtarget	AGAP012419-RA	Unknown	-0.108983	-0.184034	-0.0820141	0.0541257	-0.0750507	0.0269693	0.163109	0.10202	0.23816	0.13614	0.150145	0.0209177	0.286385	0.473532	0.307448	0.717525	0.0318532	0.185519	0.0031009	0.0796128	0	1.04636	1.7093	0.83244	0.671019	0.80922	0.543086	1.56837	0.975227	2.3435	1.25923
1386	CUST_10974_PI	WGtarget	AGAP012420-RA	Unknown	0.0950408	-0.282729	-0.122423	-0.0167026	-0.37777	-0.217464	-0.111743	0.160306	0.266026	0.105721	0.192256	0.000642547	0.107467	0.817627	5.76046e-06	0.00440607	0.115808	0.0314961	0.000718913	0.143993	0	0.96356	2.86011	1.15879	0.504658	4.38995	2.22775	1.13358	1.57211	2.82328	1.06031
1387	CUST_10975_PI	WGtarget	AGAP012421-RA	Unknown	-0.147374	0.549924	0.142574	-0.225175	0.697298	0.289948	-0.0778009	-0.40735	-0.775099	-0.367749	0.213837	6.98552e-05	0.246093	0.0667786	2.9331e-06	0.0245952	0.521061	0.00276003	6.96541e-07	0.00613873	0	0.928706	3.58819	0.882404	1.31818	4.59856	1.65478	0.641252	2.38239	5.03094	2.11804
1388	CUST_10976_PI	WGtarget	AGAP012422-RA	Unknown	0.0920612	0.746337	0.358185	0.206641	0.654276	0.266124	0.11458	-0.388152	-0.539695	-0.151544	0.447208	1.54138e-06	0.00735086	0.0984583	6.55125e-06	0.03793	0.347046	0.00391205	0.000131783	0.22744	0	0.689181	4.79282	2.05856	1.18812	4.3495	1.50885	0.770064	2.26697	3.37857	0.908194
1389	CUST_10977_PI	WGtarget	AGAP012423-RA	Unknown	0.0261136	0.706789	0.327246	0.0247162	0.680675	0.301132	-0.00139739	-0.379543	-0.682072	-0.302529	0.78116	6.90329e-08	0.00271024	0.796032	9.97908e-08	0.00583633	0.988896	0.000742408	2.36762e-07	0.00512936	0	0.517981	5.64801	2.38824	0.512586	5.55298	2.13491	0.450553	2.81257	5.33522	2.17756
1390	CUST_10978_PI	WGtarget	AGAP012424-RA	Unknown	0.0789052	0.258981	0.244837	0.0202906	0.180075	0.165932	-0.0586146	-0.0141435	-0.23869	-0.224547	0.176918	0.000159836	0.000375189	0.728857	0.00468477	0.0115306	0.340722	0.818926	0.000556511	0.000963666	1	0.991178	3.31546	3.03554	0.538447	2.20768	1.90825	0.775954	0.504174	2.90681	2.72733
1391	CUST_10979_PI	WGtarget	AGAP012425-RA	Unknown	-0.0708563	-0.0649979	0.155418	0.215055	0.00585842	0.226275	0.285911	0.220416	0.280053	0.0596366	0.545347	0.5993	0.22201	0.0780461	0.960857	0.0827117	0.0289731	0.0865707	0.033978	0.631838	0	0.627001	0.597904	0.916248	1.26581	0.458448	1.24647	1.60011	1.231	1.54616	0.581653
1392	CUST_1098_PI4	WGtarget	AGAP005639-RA	Unknown	0.357439	0.240922	0.274569	0.268079	-0.116517	-0.0828691	-0.08936	0.0336478	0.0271569	-0.0064909	2.40817e-05	0.00259667	0.000787439	0.000812094	0.0979434	0.247625	0.204373	0.639386	0.700931	0.927417	1	3.93528	2.40255	2.79321	2.78312	1.18977	0.880378	0.943763	0.578109	0.550088	0.468486
1393	CUST_10980_PI	WGtarget	AGAP012426-RA	Unknown	-0.0718026	0.747813	0.35429	0.0367272	0.819616	0.426093	0.10853	-0.393523	-0.711086	-0.317563	0.587049	1.87943e-05	0.0236713	0.783209	1.14172e-06	0.00884884	0.479424	0.00989746	6.45971e-05	0.0300338	0	0.604119	4.01438	1.66777	0.517209	4.88761	1.99694	0.667258	1.9597	3.61402	1.58827
1394	CUST_10981_PI	WGtarget	AGAP012427-RA	Unknown	0.0616109	0.257801	0.228619	0.0348698	0.19619	0.167008	-0.026741	-0.0291826	-0.222931	-0.193749	0.210055	1.39098e-05	7.06544e-05	0.477985	0.000212424	0.00143189	0.567228	0.548684	5.70023e-05	0.00036624	0	0.9347	4.11152	3.58454	0.668223	3.22176	2.59729	0.614629	0.624997	3.65457	3.04381
1395	CUST_10982_PI	WGtarget	AGAP011949-RA	Unknown	-0.0101026	0.279686	0.129796	-0.0296016	0.289788	0.139899	-0.019499	-0.149889	-0.309287	-0.159398	0.864978	8.14145e-05	0.0453771	0.625359	5.24834e-05	0.0343074	0.754813	0.0249537	3.38484e-05	0.0174596	1	0.488318	3.53767	1.44879	0.584729	3.68083	1.54284	0.528057	1.65006	3.82367	1.76983
1396	CUST_10983_PI	WGtarget	AGAP011950-RA	Unknown	0.0107593	0.136298	0.149016	0.0281253	0.125539	0.138257	0.017366	0.0127183	-0.108173	-0.120891	0.829325	0.0114193	0.00717378	0.58119	0.0205405	0.0130096	0.73666	0.812083	0.0469333	0.0303321	1	0.500506	1.91147	2.06684	0.607181	1.71538	1.86843	0.535266	0.506647	1.43724	1.58498
1397	CUST_10984_PI	WGtarget	AGAP011952-RA	Unknown	0.0918448	-0.0629699	-0.0208092	-0.0344376	-0.154815	-0.112654	-0.126282	0.0421606	0.0285322	-0.0136284	0.549395	0.686936	0.894878	0.824332	0.317521	0.474421	0.413495	0.791748	0.855247	0.931739	0	0.624526	0.556367	0.47866	0.502319	0.798603	0.670486	0.714059	0.514117	0.491502	0.467174
1398	CUST_10985_PI	WGtarget	AGAP011951-RA	Unknown	-0.0172802	-0.342644	-0.146726	0.0290568	-0.325363	-0.129446	0.046337	0.195918	0.3717	0.175783	0.86351	0.00217115	0.166023	0.776413	0.00352141	0.224258	0.65346	0.075009	0.00129452	0.107856	1	0.488804	2.46129	1.01241	0.51975	2.30157	0.912912	0.571436	1.27908	2.63084	1.15752
1399	CUST_10986_PI	WGtarget	AGAP010828-RA	Unknown	0.0789461	0.172899	0.169827	0.0157216	0.0939532	0.0908812	-0.0632245	-0.00307207	-0.157178	-0.154106	0.123834	0.00200646	0.00258275	0.7579	0.0722615	0.0876683	0.219148	0.953545	0.00474362	0.00626219	1	1.11115	2.48721	2.40421	0.526816	1.29149	1.22666	0.920557	0.460582	2.2035	2.11166
1400	CUST_10987_PI	WGtarget	AGAP010829-RA	Unknown	0.0696287	0.164581	0.192362	0.0137242	0.0949519	0.122733	-0.0559045	0.0277813	-0.150856	-0.178638	0.142386	0.00155724	0.000405153	0.772481	0.0563433	0.0175497	0.251059	0.578622	0.00429979	0.0011715	1	1.06409	2.56997	3.01056	0.521246	1.37528	1.76813	0.875712	0.608503	2.23563	2.66378
1401	CUST_10988_PI	WGtarget	AGAP010826-RA	Unknown	0.441739	0.660239	0.513165	0.00398345	0.218499	0.0714256	-0.437756	-0.147074	-0.656255	-0.509181	0.000777974	6.64137e-06	0.0002188	0.973535	0.0762749	0.56032	0.000964213	0.243037	8.61482e-06	0.000289552	0	2.7973	4.3452	3.21183	0.454824	1.27347	0.618453	2.72715	0.886462	4.26372	3.12075
1402	CUST_10989_PI	WGtarget	AGAP010517-RA	Unknown	-0.057913	0.160011	-0.00813783	0.287198	0.217924	0.0497752	0.345111	-0.168149	0.127186	0.295336	0.505392	0.0898949	0.930406	0.00264045	0.0179767	0.594782	0.00076594	0.0754521	0.179946	0.00283739	0	0.6507	1.21834	0.467561	2.39678	1.76006	0.600111	2.80223	1.27712	0.985556	2.3733
1403	CUST_1099_PI4	WGtarget	AGAP005640-RA	Unknown	0.138569	-0.367975	-0.0749187	-0.0295587	-0.506544	-0.213488	-0.168128	0.293056	0.338416	0.04536	0.0756147	6.27181e-05	0.3562	0.701915	4.34011e-07	0.0135896	0.0443625	0.00114029	0.00025757	0.577472	0	1.27636	3.62382	0.761582	0.549652	5.16814	1.85396	1.45633	2.67268	3.15866	0.609121
1404	CUST_10990_PI	WGtarget	AGAP011278-RA	Unknown	0.0105866	0.0986765	0.146088	0.0162207	0.0880899	0.135501	0.00563413	0.0474112	-0.0824558	-0.129867	0.867097	0.133251	0.0329879	0.801411	0.184946	0.0497586	0.931351	0.486183	0.221693	0.0633728	1	0.487616	1.08646	1.55636	0.510554	0.976206	1.41753	0.467266	0.662863	0.916712	1.33573
1405	CUST_10991_PI	WGtarget	AGAP011287-RA	Unknown	0.138509	-0.0946612	-0.0541635	0.0451638	-0.23317	-0.192672	-0.0933448	0.0404977	0.139825	0.0993273	0.0392452	0.168104	0.42873	0.491719	0.00101213	0.00725978	0.164972	0.547374	0.0444326	0.143777	0	1.4974	1.00832	0.702534	0.659278	2.71161	2.06277	1.0146	0.625766	1.4558	1.06083
1406	CUST_10992_PI	WGtarget	AGAP012409-RA	Unknown	-0.22155	0.068029	-0.0291624	-0.0193321	0.289579	0.192388	0.202218	-0.0971915	-0.0873611	0.00983032	0.000848579	0.317996	0.669276	0.748856	2.8409e-05	0.00753993	0.00556909	0.13009	0.207637	0.873201	0	2.76849	0.798162	0.564124	0.530433	3.88037	2.05014	2.15037	1.09453	0.938515	0.485548
1407	CUST_10993_PI	WGtarget	AGAP011974-RA	Unknown	0.096478	-0.0386874	-0.0250679	-0.00603281	-0.135165	-0.121546	-0.102511	0.0136195	0.0326546	0.019035	0.0935031	0.504741	0.671156	0.915869	0.0257496	0.0497865	0.0895086	0.821199	0.585487	0.751621	0	1.20515	0.651114	0.563314	0.471985	1.63966	1.41734	1.2198	0.503422	0.604896	0.529321
1408	CUST_10994_PI	WGtarget	AGAP010636-RA	Unknown	0.0956369	0.0567223	0.0348048	0.0519408	-0.0389146	-0.0608321	-0.0436961	-0.0219175	-0.00478145	0.017136	0.0606096	0.268853	0.500995	0.305079	0.442235	0.246641	0.393961	0.676303	0.926416	0.743212	1	1.35081	0.853183	0.653411	0.811804	0.692699	0.881675	0.729259	0.561002	0.468763	0.532709
1409	CUST_10995_PI	WGtarget	AGAP010669-RA	Unknown	-0.249661	-1.31194	-0.567361	-0.0227924	-1.06228	-0.3177	0.226869	0.744576	1.28914	0.544568	0.180662	1.05581e-07	0.00544729	0.902822	4.10767e-06	0.105828	0.233609	0.000626463	2.22028e-07	0.0087337	0	0.984223	5.53899	2.15783	0.476201	4.4972	1.16391	0.899446	2.86856	5.35086	2.00126
1410	CUST_10996_PI	WGtarget	AGAP012387-RA	Unknown	0.0743266	0.163217	0.219002	0.0643812	0.08889	0.144675	-0.00994541	0.0557853	-0.0988354	-0.154621	0.127611	0.00271836	0.000151002	0.189642	0.0678011	0.00648425	0.83876	0.264618	0.0539241	0.0035963	1	1.10104	2.38719	3.33426	0.968069	1.31302	2.10031	0.497095	0.858492	1.39012	2.29471
1411	CUST_10997_PI	WGtarget	AGAP012326-RA	Unknown	-0.0523192	0.204232	0.161356	0.00120691	0.256551	0.213675	0.0535261	-0.0428761	-0.203025	-0.160149	0.328761	0.000869547	0.00720706	0.982154	5.0814e-05	0.000695771	0.340423	0.450813	0.00113177	0.00770212	0	0.787412	2.76101	2.06528	0.452399	3.69168	2.83376	0.776191	0.686653	2.67529	2.04315
1412	CUST_10998_PI	WGtarget	AGAP011187-RA	Unknown	-0.173797	0.381854	0.268236	0.0588093	0.555651	0.442032	0.232606	-0.113618	-0.323045	-0.209426	0.0239829	1.90812e-05	0.00117217	0.430115	1.00017e-08	9.80923e-07	0.0022979	0.127113	8.97652e-05	0.00695246	0	1.66327	4.00958	2.66363	0.701532	6.05952	4.93086	2.44242	1.10236	3.50645	2.07709
1413	CUST_10999_PI	WGtarget	AGAP011186-RA	Unknown	-0.270677	-0.039585	-0.159263	-0.179097	0.231092	0.111415	0.09158	-0.119678	-0.139512	-0.0198347	0.00164829	0.621671	0.0556509	0.0306605	0.00551727	0.167008	0.24339	0.145695	0.0856527	0.805179	0	2.55164	0.586606	1.37957	1.58129	2.1535	1.01048	0.886025	1.05638	1.2346	0.509136
1414	CUST_11_PI422	WGtarget	AGAP004685-RA	Unknown	0.0273488	-0.47776	-0.102602	0.272543	-0.505109	-0.129951	0.245194	0.375157	0.750303	0.375146	0.812986	0.00036583	0.397536	0.0263798	0.000161308	0.286659	0.046024	0.00432094	8.54075e-07	0.00419676	0	0.506355	3.04413	0.726303	1.63137	3.31244	0.832134	1.44401	2.23413	4.97145	2.24383
1415	CUST_110_PI42	WGtarget	AGAP004767-RA	Unknown	0.0833605	0.177354	0.185324	0.029489	0.0939934	0.101964	-0.0538715	0.0079703	-0.147865	-0.155835	0.033963	7.0262e-05	5.18733e-05	0.445426	0.0216871	0.0151575	0.174427	0.843763	0.000800975	0.000564582	1	1.54628	3.58627	3.68464	0.690384	1.69685	1.81706	0.996054	0.495441	2.7875	2.90205
1416	CUST_1100_PI4	WGtarget	AGAP005641-RA	Unknown	-0.0318134	0.14903	-0.00645261	0.100433	0.180843	0.0253608	0.132247	-0.155483	-0.0485969	0.106886	0.637643	0.0597348	0.933988	0.147149	0.0118839	0.751817	0.109191	0.0418329	0.546879	0.141073	0	0.578973	1.35571	0.466447	1.05298	1.89842	0.529237	1.15339	1.47612	0.62607	1.06702
1417	CUST_11000_PI	WGtarget	AGAP011294-RA	Unknown	0.0149513	-0.795245	0.111596	0.303155	-0.810196	0.0966445	0.288203	0.90684	1.0984	0.191559	0.947389	0.00170982	0.63108	0.192491	0.000933233	0.669243	0.198809	0.000446712	3.43325e-05	0.40587	0	0.462457	2.53973	0.581985	0.963136	2.73804	0.564135	0.952643	2.9794	3.8193	0.719827
1418	CUST_11001_PI	WGtarget	AGAP010709-RA	Unknown	0.0628829	0.161979	0.185543	0.0382396	0.099096	0.12266	-0.0246433	0.0235645	-0.123739	-0.147304	0.242598	0.00533945	0.00209566	0.482165	0.0795622	0.0355264	0.654456	0.679573	0.033801	0.0143975	1	0.887049	2.16443	2.47286	0.665426	1.25943	1.53096	0.570938	0.559575	1.54788	1.83462
1419	CUST_11002_PI	WGtarget	AGAP010708-RA	Unknown	0.119654	0.169922	0.161349	0.023296	0.0502688	0.0416949	-0.0963575	-0.0085739	-0.146626	-0.138052	0.0254774	0.00274218	0.00450221	0.654058	0.33269	0.430103	0.0692262	0.872672	0.00866938	0.014318	1	1.6432	2.38433	2.22059	0.571136	0.783583	0.701537	1.30616	0.485713	2.00379	1.83641
1420	CUST_11003_PI	WGtarget	AGAP010423-RA	Unknown	0.100586	0.176387	0.206033	0.0595039	0.0758009	0.105447	-0.0410824	0.0296457	-0.116883	-0.146529	0.0507148	0.00150919	0.000393076	0.245935	0.14793	0.0519119	0.426808	0.578961	0.0322005	0.00971677	1	1.41109	2.58014	3.02017	0.882627	1.05122	1.40294	0.703967	0.608346	1.5647	1.96583
1421	CUST_11004_PI	WGtarget	AGAP013282-RA	Unknown	0.0988509	0.204272	0.1692	0.00256078	0.105421	0.0703495	-0.0962901	-0.0350714	-0.201711	-0.16664	0.0639247	0.000529877	0.00354531	0.961198	0.0552456	0.201244	0.0783805	0.526372	0.000797721	0.00495318	1	1.33281	2.92315	2.29935	0.458353	1.38197	0.948779	1.26441	0.638089	2.78888	2.18913
1422	CUST_11005_PI	WGtarget	AGAP010899-RA	Unknown	0.0627298	0.176767	0.209986	-0.000180808	0.114037	0.147256	-0.0629106	0.0332189	-0.176948	-0.210167	0.217256	0.00191244	0.000433336	0.997174	0.0343473	0.0101548	0.241641	0.539355	0.00252176	0.000483459	1	0.923395	2.50268	2.98927	0.448269	1.54242	1.95126	0.888298	0.630554	2.41199	2.95371
1423	CUST_11006_PI	WGtarget	AGAP010810-RA	Unknown	0.0317211	0.164913	0.164744	0.0124796	0.133192	0.133022	-0.0192415	-0.000169322	-0.152433	-0.152264	0.485164	0.00192143	0.00205953	0.784868	0.00496973	0.00866217	0.683318	0.997092	0.00317434	0.00236984	1	0.663522	2.5012	2.47857	0.516583	2.18804	2.00405	0.557997	0.448293	2.33548	2.4323
1424	CUST_11007_PI	WGtarget	AGAP013327-RA	Unknown	0.62914	-0.617563	-0.376864	0.0148094	-1.2467	-1.006	-0.614331	0.240699	0.632372	0.391674	0.0214624	0.0266792	0.172854	0.955519	6.82656e-05	0.000982892	0.0298008	0.392298	0.0280238	0.168061	0	1.7005	1.62754	0.999078	0.460015	3.59593	2.72124	1.59083	0.730583	1.6113	1.0084
1425	CUST_11008_PI	WGtarget	AGAP011216-RA	Unknown	0.0879936	0.193619	0.0822768	-0.152287	0.105626	-0.00571679	-0.240281	-0.111343	-0.345907	-0.234564	0.322467	0.0381537	0.371727	0.0979684	0.250182	0.950752	0.0124529	0.242682	0.000760804	0.0178833	1	0.793664	1.50688	0.747844	1.18969	0.876917	0.461414	1.88286	0.886933	2.80449	1.76186
1426	CUST_11009_PI	WGtarget	AGAP011782-RA	Unknown	0.125426	0.163937	0.167749	0.0446465	0.0385114	0.0423231	-0.0807791	0.00381167	-0.119291	-0.123102	0.0879451	0.0313699	0.0296958	0.540384	0.596248	0.568621	0.270538	0.959644	0.114335	0.109564	1	1.22565	1.57347	1.59199	0.629957	0.599392	0.613875	0.851159	0.458807	1.13788	1.15223
1427	CUST_1101_PI4	WGtarget	AGAP005642-RA	Unknown	0.13548	0.275216	0.206964	0.0655429	0.139736	0.0714837	-0.0699376	-0.0682518	-0.209673	-0.141421	0.0106207	1.93733e-05	0.000744951	0.202412	0.0101196	0.209587	0.21636	0.213672	0.000778433	0.0123245	1	1.93607	4.00469	2.81144	0.946921	1.95243	0.935402	0.924805	0.928937	2.79715	1.8864
1428	CUST_11010_PI	WGtarget	AGAP011785-RA	Unknown	-0.0535369	0.456049	-0.00774798	-0.190476	0.509586	0.0457889	-0.136939	-0.463797	-0.646525	-0.182728	0.715564	0.00467448	0.959149	0.207352	0.00167714	0.761962	0.358244	0.00503639	0.00017266	0.239224	0	0.54391	2.20839	0.458957	0.939012	2.54596	0.52524	0.759644	2.18356	3.28979	0.891631
1429	CUST_11011_PI	WGtarget	AGAP011786-RA	Unknown	0.02731	-0.0171536	0.0798642	0.00759741	-0.0444637	0.0525542	-0.0197126	0.0970179	0.024751	-0.0722668	0.516173	0.694885	0.0813052	0.858667	0.30815	0.250883	0.658777	0.0386924	0.584615	0.115614	1	0.644206	0.552799	1.25225	0.490433	0.808436	0.87597	0.56895	1.50225	0.60532	1.13413
1430	CUST_11012_PI	WGtarget	AGAP010815-RA	Unknown	0.159694	0.137699	0.143444	0.225922	-0.0219952	-0.0162507	0.0662278	0.00574452	0.088223	0.0824784	0.132244	0.20049	0.18811	0.0394741	0.834659	0.879905	0.531007	0.958135	0.413722	0.452317	1	1.08903	0.950044	0.970617	1.49545	0.498507	0.483387	0.635326	0.459266	0.713878	0.685586
1431	CUST_11013_PI	WGtarget	AGAP010816-RA	Unknown	0.648668	-1.19783	-0.640562	0.514504	-1.8465	-1.28923	-0.134164	0.557268	1.71233	1.15507	0.0123989	5.97016e-05	0.0180006	0.0449864	1.57837e-08	1.53014e-05	0.585303	0.0320228	1.51938e-07	6.09502e-05	0	1.88431	3.63962	1.75964	1.45168	5.96156	4.08085	0.604977	1.5665	5.45474	3.6327
1432	CUST_11014_PI	WGtarget	AGAP010812-RA	Unknown	0.362618	-0.412499	-0.0811201	0.437528	-0.775117	-0.443739	0.07491	0.331379	0.850027	0.518649	0.0289323	0.0196522	0.633786	0.0104647	3.31307e-05	0.0128395	0.652959	0.0542039	2.14919e-05	0.00365259	0	1.60053	1.73049	0.580718	1.94105	3.82992	1.87271	0.571655	1.38839	3.97209	2.28957
1433	CUST_11015_PI	WGtarget	AGAP010830-RA	Unknown	0.121617	0.140379	0.0738781	-0.0892615	0.0187615	-0.0477389	-0.210878	-0.0665004	-0.22964	-0.16314	0.0277551	0.0222175	0.21611	0.101986	0.712472	0.403324	0.000822284	0.224917	0.000375144	0.00451069	1	1.6144	1.68895	0.925202	1.17633	0.545165	0.721906	2.77907	0.911899	3.03556	2.21993
1434	CUST_11016_PI	WGtarget	AGAP010819-RA	Unknown	0.0844804	0.162996	0.0972332	0.0803212	0.0785154	0.0127528	-0.00415926	-0.0657626	-0.0826746	-0.016912	0.2676	0.0408817	0.22057	0.300323	0.317994	0.872481	0.957433	0.418264	0.301899	0.834186	1	0.854662	1.48362	0.918369	0.816892	0.798162	0.48578	0.45946	0.710415	0.815195	0.498656
1435	CUST_11017_PI	WGtarget	AGAP010814-RA	Unknown	0.0586637	0.0864303	0.0965546	0.00710208	0.0277666	0.037891	-0.0515616	0.0101243	-0.0793282	-0.0894525	0.355506	0.184778	0.147852	0.91193	0.670431	0.569429	0.431255	0.880832	0.237481	0.192047	1	0.762202	0.97652	1.05136	0.473261	0.563634	0.613444	0.700678	0.483102	0.894133	0.963931
1436	CUST_11018_PI	WGtarget	AGAP011790-RB	Unknown	0.117323	-1.96883	-0.708145	0.345786	-2.08615	-0.825468	0.228463	1.26069	2.31462	1.05393	0.71054	1.17225e-06	0.0362652	0.284944	3.1211e-07	0.0153615	0.471555	0.000590277	6.68523e-08	0.00301315	0	0.545971	4.8795	1.52401	0.83406	5.26145	1.81251	0.672358	2.88746	5.65744	2.3527
1437	CUST_11019_PI	WGtarget	AGAP011787-RA	Unknown	0.17836	-1.5153	-0.824056	0.501887	-1.69366	-1.00242	0.323527	0.69124	2.01718	1.32594	0.633037	0.000401498	0.037711	0.189593	5.8104e-05	0.0106307	0.37404	0.0744134	6.59101e-06	0.00130763	0	0.581094	3.01337	1.51075	0.968154	3.64825	1.93576	0.745903	1.28175	4.34732	2.62736
1438	CUST_1102_PI4	WGtarget	AGAP005643-RA	Unknown	-0.0387587	-0.218471	-0.143855	0.0448121	-0.179713	-0.105096	0.0835708	0.0746166	0.263284	0.188667	0.527634	0.00141532	0.0301056	0.474089	0.00776194	0.111094	0.193054	0.260314	0.000297731	0.0070921	0	0.637325	2.60136	1.58741	0.670706	2.04045	1.14748	0.962158	0.863833	3.11143	2.07059
1439	CUST_11020_PI	WGtarget	AGAP011789-RA	Unknown	-0.0801362	-1.18819	-0.693209	0.284336	-1.10805	-0.613073	0.364472	0.494981	1.47253	0.977545	0.650049	3.15636e-07	0.000578677	0.11848	4.28715e-07	0.00141588	0.0401299	0.00900813	2.82643e-09	5.86801e-06	0	0.573092	5.25881	2.89386	1.12589	5.17205	2.60123	1.48987	1.99105	6.2865	4.38382
1440	CUST_11021_PI	WGtarget	AGAP010968-RA	Unknown	0.405572	-1.163	-0.279451	1.09264	-1.56857	-0.685023	0.687066	0.883545	2.25563	1.37209	0.15439	0.000310652	0.334283	0.000556463	3.93009e-06	0.021119	0.0183816	0.00443802	8.73933e-09	4.48412e-05	0	1.03698	3.09769	0.782012	2.90682	4.51035	1.70599	1.75266	2.22551	6.07978	3.73259
1441	CUST_11022_PI	WGtarget	AGAP011783-RA	Unknown	0.103337	-0.346149	-0.072115	0.0894439	-0.449486	-0.175452	-0.0138928	0.274034	0.435593	0.161559	0.343039	0.00371506	0.517506	0.416651	0.000225627	0.11727	0.8969	0.0194643	0.000394165	0.153517	0	0.7738	2.28399	0.643412	0.711698	3.2016	1.12932	0.477987	1.73366	3.01932	1.03895
1442	CUST_11023_PI	WGtarget	AGAP010833-RA	Unknown	-0.382017	-2.54047	-1.12003	0.201974	-2.15846	-0.738016	0.583991	1.42044	2.74245	1.32201	0.235613	1.34041e-08	0.00167865	0.531047	1.09196e-07	0.0252853	0.0661558	0.000119397	1.4596e-09	0.000261973	0	0.896638	5.99301	2.54569	0.635306	5.53164	1.64572	1.32127	3.41204	6.37609	3.15311
1443	CUST_11024_PI	WGtarget	AGAP011225-RA	Unknown	0.109811	0.14969	0.174407	0.0112159	0.0398792	0.0645964	-0.0985948	0.0247172	-0.138474	-0.163191	0.0532195	0.0115537	0.00454248	0.841151	0.484228	0.269561	0.0906162	0.674868	0.0223414	0.00917664	1	1.39462	1.90757	2.21775	0.496277	0.66414	0.852321	1.21568	0.561613	1.68712	1.98495
1444	CUST_11025_PI	WGtarget	AGAP010717-RA	Unknown	-0.172827	0.569412	0.142539	-0.325089	0.742238	0.315366	-0.152263	-0.426873	-0.894501	-0.467628	0.195	0.000597591	0.347057	0.0196011	3.65948e-06	0.0447945	0.322766	0.00478419	2.41854e-06	0.00183437	1	0.958978	2.88347	0.770062	1.73137	4.53161	1.45309	0.793363	2.20059	4.65536	2.51671
1445	CUST_11026_PI	WGtarget	AGAP007731-RA	Unknown	0.0756257	-0.572947	-0.197554	0.0844855	-0.648573	-0.273179	0.00885983	0.375393	0.657433	0.282039	0.486884	1.6696e-05	0.0907014	0.446128	2.74175e-06	0.0239281	0.937762	0.00295496	3.53404e-06	0.0207141	0	0.662394	4.05296	1.21538	0.689898	4.61822	1.66404	0.465266	2.35929	4.54161	1.71259
1446	CUST_11027_PI	WGtarget	AGAP007732-RA	Unknown	-0.271724	-0.910971	-0.348049	0.284426	-0.639247	-0.0763247	0.55615	0.562922	1.1954	0.632475	0.122841	1.47547e-05	0.058406	0.112271	0.000964602	0.669541	0.00333631	0.00410137	2.3626e-07	0.00149662	0	1.1138	4.0919	1.36327	1.14394	2.72703	0.564001	2.31939	2.25157	5.3355	2.58282
1447	CUST_11028_PI	WGtarget	AGAP007733-RA	Unknown	0.0913409	0.177089	0.205133	0.0301403	0.0857481	0.113792	-0.0612005	0.0280438	-0.146949	-0.174992	0.103018	0.00371269	0.00111931	0.587616	0.125886	0.0525122	0.276673	0.624593	0.0140245	0.0043569	1	1.17298	2.28419	2.67896	0.603819	1.10553	1.39898	0.843772	0.585129	1.84352	2.2314
1448	CUST_11029_PI	WGtarget	AGAP007734-RA	Unknown	0.0327153	0.203563	0.230876	0.0179534	0.170848	0.198161	-0.0147619	0.0273135	-0.18561	-0.212923	0.454343	0.000160118	4.20247e-05	0.684715	0.000595399	0.000332215	0.761449	0.563623	0.000660607	7.78551e-05	1	0.684184	3.31499	3.754	0.55736	2.88452	3.07512	0.525459	0.616608	2.8509	3.55273
1449	CUST_1103_PI4	WGtarget	AGAP005644-RA	Unknown	-0.139524	0.538118	0.166218	-0.302085	0.677642	0.305743	-0.162561	-0.3719	-0.840203	-0.468303	0.290916	0.000349992	0.222509	0.0290855	1.4051e-05	0.0279791	0.218401	0.00985749	6.4948e-07	0.00157932	0	0.827425	3.05853	0.915497	1.59884	4.108	1.61179	0.921677	1.96097	5.04988	2.5655
1450	CUST_11030_PI	WGtarget	AGAP007735-RA	Unknown	-0.00656573	-0.0656314	0.0772149	-0.00714441	-0.0590657	0.0837806	-0.000578688	0.142846	0.058487	-0.0843593	0.909239	0.26905	0.200739	0.902784	0.316212	0.16723	0.992094	0.0245893	0.329603	0.170667	1	0.474091	0.85295	0.949613	0.476216	0.799974	1.01008	0.449717	1.6548	0.786576	1.00328
1451	CUST_11031_PI	WGtarget	AGAP007736-RA	Unknown	-0.121304	0.0289795	0.01048	0.0355245	0.150284	0.131784	0.156829	-0.0184995	0.00654498	0.0250445	0.184724	0.760762	0.912983	0.696798	0.0994818	0.169727	0.100194	0.843038	0.944673	0.786981	0	0.976618	0.52572	0.472901	0.55194	1.18468	1.00505	1.18232	0.49564	0.463273	0.515846
1452	CUST_11032_PI	WGtarget	AGAP007737-RA	Unknown	0.0676211	-0.537615	-0.254607	0.425101	-0.605236	-0.322228	0.35748	0.283008	0.962716	0.679708	0.627979	0.000674739	0.085655	0.00523814	0.00019579	0.0335651	0.0173232	0.0638115	2.91059e-07	7.39843e-05	0	0.583446	2.84376	1.2346	2.17084	3.24852	1.55032	1.77254	1.33339	5.27998	3.56989
1453	CUST_11033_PI	WGtarget	AGAP007738-RA	Unknown	0.0679644	0.0266618	0.0404194	-0.0646824	-0.0413027	-0.027545	-0.132647	0.0137577	-0.0913441	-0.105102	0.250623	0.680057	0.535952	0.277803	0.46939	0.664323	0.0436196	0.819945	0.16035	0.0857144	1	0.876317	0.559392	0.632469	0.842406	0.673756	0.566384	1.46197	0.503815	1.02419	1.2344
1454	CUST_11034_PI	WGtarget	AGAP007739-RA	Unknown	0.088448	-0.237686	-0.0654557	0.0615275	-0.326134	-0.153904	-0.0269204	0.17223	0.299214	0.126983	0.150772	0.000592394	0.305093	0.321765	1.32118e-05	0.0222032	0.669664	0.0121939	6.04979e-05	0.0577459	0	1.045	2.8863	0.811792	0.794358	4.12799	1.68915	0.563943	1.88998	3.63518	1.36699
1455	CUST_11035_PI	WGtarget	AGAP007740-RA	Unknown	-0.00141789	-0.594244	-0.174902	-0.138891	-0.592826	-0.173485	-0.137473	0.419341	0.455353	0.0360116	0.989174	5.54802e-06	0.112213	0.195349	2.63412e-06	0.106111	0.187531	0.000444126	0.000144538	0.733806	0	0.450474	4.40186	1.14412	0.958336	4.63078	1.16308	0.971637	2.98152	3.3486	0.536375
1456	CUST_11036_PI	WGtarget	AGAP007741-RA	Unknown	-0.0202301	-0.649758	-0.215457	0.202149	-0.629528	-0.195227	0.222379	0.434301	0.851907	0.417606	0.872248	2.07923e-05	0.102234	0.119816	1.63459e-05	0.126423	0.0772389	0.00184045	1.70592e-07	0.00248753	0	0.485851	3.98215	1.17557	1.12208	4.05965	1.10411	1.26932	2.51554	5.42444	2.41628
1457	CUST_11037_PI	WGtarget	AGAP007742-RA	Unknown	-0.0154253	-0.107656	-0.117601	0.115478	-0.0922306	-0.102176	0.130903	-0.0099454	0.223134	0.233079	0.744477	0.0329246	0.0227264	0.0221339	0.0650499	0.0473094	0.0113817	0.84347	9.75279e-05	6.65236e-05	0	0.53218	1.55698	1.68132	1.69016	1.3269	1.43453	1.91255	0.49553	3.47906	3.60398
1458	CUST_11038_PI	WGtarget	AGAP007743-RA	Unknown	-0.0735323	-0.12278	-0.0550912	-0.0163581	-0.0492481	0.0184411	0.0571742	0.0676893	0.106422	0.0387331	0.166145	0.0383103	0.340773	0.756136	0.332292	0.739146	0.303812	0.210813	0.0638714	0.464243	0	1.01214	1.50553	0.775901	0.527518	0.783961	0.534284	0.813108	0.933506	1.3331	0.677262
1459	CUST_11039_PI	WGtarget	AGAP007744-RA	Unknown	0.0605596	0.175977	-0.0357454	-0.368471	0.115417	-0.096305	-0.429031	-0.211722	-0.544448	-0.332726	0.560556	0.124211	0.750978	0.00136442	0.250044	0.373376	0.000353815	0.0506714	2.13274e-05	0.00304504	1	0.618319	1.11011	0.529567	2.61349	0.877083	0.746454	3.05501	1.41137	3.97429	2.34915
1460	CUST_1104_PI4	WGtarget	AGAP005645-RA	Unknown	0.93722	1.50879	-0.0674673	-0.185984	0.571568	-1.00469	-1.1232	-1.57625	-1.69477	-0.118517	0.000748091	2.02884e-06	0.795139	0.466654	0.0325099	0.000602796	0.000140652	1.95764e-06	4.42608e-07	0.656211	0	2.80996	4.70851	0.512878	0.675583	1.56148	2.88058	3.3576	4.7189	5.16286	0.570194
1461	CUST_11040_PI	WGtarget	AGAP007745-RA	Unknown	0.072436	-0.612616	0.21691	0.632278	-0.685052	0.144474	0.559842	0.829525	1.24489	0.415369	0.728369	0.00802083	0.330374	0.00551153	0.00327556	0.520896	0.0162147	0.000856279	5.23869e-06	0.0709677	0	0.538621	2.02944	0.785791	2.15383	2.32536	0.641345	1.79447	2.7658	4.4199	1.29766
1462	CUST_11041_PI	WGtarget	AGAP007746-RA	Unknown	0.130851	0.154248	0.0693476	-0.102182	0.0233967	-0.0615036	-0.233034	-0.0849003	-0.25643	-0.17153	0.0380282	0.0202967	0.281094	0.103869	0.695667	0.32874	0.000661548	0.181281	0.000279837	0.00941079	1	1.50796	1.71937	0.838635	1.17014	0.552452	0.787432	2.85033	0.983053	3.13165	1.97653
1463	CUST_11042_PI	WGtarget	AGAP007747-RA	Unknown	-0.187781	-1.12193	-0.17102	0.595484	-0.934149	0.0167609	0.783265	0.95091	1.71741	0.766504	0.43397	7.552e-05	0.48565	0.0187924	0.000297747	0.942923	0.00179264	0.000387011	4.35754e-08	0.00287554	0	0.698705	3.56283	0.663211	1.74523	3.11143	0.463755	2.5241	3.02559	5.74988	2.3687
1464	CUST_11043_PI	WGtarget	AGAP007748-RA	Unknown	-0.0731816	0.209734	0.0725713	-0.0846396	0.282915	0.145753	-0.011458	-0.137162	-0.294373	-0.157211	0.39422	0.0336328	0.452853	0.330828	0.00250311	0.142167	0.906363	0.143185	0.00511608	0.0889874	1	0.729033	1.54963	0.685249	0.785354	2.41417	1.06458	0.475083	1.06221	2.17843	1.22177
1465	CUST_11044_PI	WGtarget	AGAP007749-RA	Unknown	0.278972	-0.200229	-0.0617486	0.139543	-0.4792	-0.34072	-0.139428	0.13848	0.339772	0.201292	0.000715722	0.0155676	0.437393	0.0706078	3.58975e-07	0.000133725	0.0773098	0.0795516	0.000138112	0.0125494	0	2.82473	1.80802	0.696161	1.29936	5.22352	3.37389	1.26902	1.25946	3.36356	1.8803
1466	CUST_11045_PI	WGtarget	AGAP007750-RA	Unknown	0.137113	0.245247	0.173693	0.0624714	0.108134	0.03658	-0.0746419	-0.071554	-0.182776	-0.111222	0.0088136	3.85055e-05	0.00200629	0.217022	0.0376365	0.481222	0.149294	0.176675	0.00130067	0.0392539	1	1.99818	3.78227	2.48723	0.923747	1.51144	0.666047	1.04822	0.991672	2.62917	1.49736
1467	CUST_11046_PI	WGtarget	AGAP007751-RA	Unknown	-0.142577	-0.331334	0.400643	-0.157816	-0.188758	0.54322	-0.0152393	0.731978	0.173518	-0.558459	0.336633	0.035806	0.0137478	0.295867	0.21383	0.00139498	0.920008	5.69386e-05	0.265903	0.00113179	0	0.779707	1.52837	1.8501	0.821804	0.92871	2.60614	0.470692	3.65493	0.856858	2.67529
1468	CUST_11047_PI	WGtarget	AGAP007752-RA	Unknown	-0.30464	1.31151	0.838975	-0.057997	1.61615	1.14362	0.246643	-0.472537	-1.36951	-0.896972	0.114474	2.48184e-07	0.000201987	0.761941	2.42941e-09	2.80104e-06	0.210496	0.022946	1.27118e-07	8.4252e-05	0	1.13746	5.32224	3.23836	0.525246	6.31159	4.61249	0.934023	1.67799	5.49366	3.52658
1469	CUST_11048_PI	WGtarget	AGAP007753-RA	Unknown	-0.34943	0.00504043	-0.27865	-0.147807	0.35447	0.0707794	0.201623	-0.283691	-0.152847	0.130843	0.00138441	0.960356	0.00981007	0.148218	0.000849211	0.471762	0.0425666	0.00772691	0.125249	0.194182	0	2.60857	0.458588	1.96257	1.0506	2.76827	0.672244	1.47032	2.04202	1.10724	0.960312
1470	CUST_11049_PI	WGtarget	AGAP007753-RB	Unknown	0.0755202	0.132249	0.147559	0.0125351	0.0567284	0.0720391	-0.0629851	0.0153107	-0.119713	-0.135024	0.0952108	0.0103375	0.00526155	0.778972	0.205906	0.151736	0.207233	0.744946	0.021373	0.00642044	1	1.19908	1.94524	2.1694	0.518765	0.941347	1.04282	0.939196	0.531958	1.70195	2.10343
1471	CUST_1105_PI4	WGtarget	AGAP005646-RA	Unknown	-0.053557	-0.321503	-0.164361	-0.128878	-0.267946	-0.110804	-0.0753209	0.157142	0.192625	0.0354832	0.671132	0.0193542	0.219843	0.317163	0.0414821	0.40284	0.561607	0.24011	0.150187	0.787248	0	0.56332	1.73566	0.919493	0.798987	1.47873	0.722272	0.617702	0.890411	1.04627	0.51575
1472	CUST_11050_PI	WGtarget	AGAP007754-RA	Unknown	-0.580389	0.200189	0.0819415	-0.0958173	0.780578	0.66233	0.484572	-0.118247	-0.296006	-0.177759	0.000376425	0.183045	0.581545	0.514607	5.62952e-06	7.52299e-05	0.0017196	0.423442	0.0470099	0.230118	0	3.03448	0.979744	0.606986	0.645121	4.39698	3.56418	2.53779	0.706562	1.43671	0.904308
1473	CUST_11051_PI	WGtarget	AGAP007755-RA	Unknown	0.11169	0.165404	0.163049	0.035119	0.0537142	0.0513589	-0.0765706	-0.00235524	-0.130285	-0.12793	0.0359438	0.00338113	0.00432061	0.501442	0.31013	0.340925	0.151783	0.96547	0.0202147	0.0246224	1	1.52705	2.31487	2.23415	0.653154	0.806364	0.775743	1.04272	0.457112	1.72076	1.6545
1474	CUST_11052_PI	WGtarget	AGAP007757-RA	Unknown	0.128942	0.109374	0.132639	0.0471692	-0.0195673	0.00369782	-0.0817725	0.0232651	-0.0622052	-0.0854703	0.0102744	0.0469669	0.0192346	0.327314	0.680007	0.946001	0.143572	0.648363	0.263083	0.0937642	1	1.94726	1.43702	1.73764	0.788825	0.559412	0.462897	1.0613	0.573921	0.86037	1.20423
1475	CUST_11053_PI	WGtarget	AGAP007758-RA	Unknown	0.370297	-0.0902856	0.189886	0.383027	-0.460582	-0.180411	0.0127302	0.280172	0.473313	0.193141	0.0027545	0.439312	0.112849	0.00231694	0.000332599	0.12832	0.910871	0.0237923	0.000302354	0.109422	0	2.38302	0.694789	1.14222	2.43958	3.07478	1.0992	0.473592	1.66599	3.10643	1.15268
1476	CUST_11054_PI	WGtarget	AGAP007759-RA	Unknown	0.112101	0.276508	0.201535	0.0270886	0.164406	0.089434	-0.0850126	-0.0749724	-0.249419	-0.174447	0.0795833	0.000143342	0.00361377	0.66796	0.0128163	0.167772	0.180095	0.253372	0.000468234	0.0110423	1	1.25935	3.35153	2.29315	0.564712	1.87338	1.00902	0.985285	0.872768	2.96428	1.92297
1477	CUST_11055_PI	WGtarget	AGAP007760-RA	Unknown	-0.327562	0.8214	0.106153	-0.356299	1.14896	0.433715	-0.0287372	-0.715247	-1.1777	-0.462452	0.0961626	0.000226903	0.589933	0.0744978	1.07422e-06	0.0298446	0.877914	0.000920051	9.77218e-07	0.0229389	0	1.19594	3.19997	0.602587	1.28139	4.90571	1.59035	0.484016	2.74273	4.93211	1.6781
1478	CUST_11056_PI	WGtarget	AGAP007761-RA	Unknown	-0.144925	-0.00230774	0.0194361	0.0990837	0.142618	0.164362	0.244009	0.0217438	0.101391	0.0796476	0.024673	0.97086	0.759229	0.119502	0.0234421	0.0119235	0.00034143	0.728516	0.107299	0.20735	0	1.6538	0.455554	0.52631	1.12298	1.67117	1.89728	3.06649	0.538563	1.15935	0.939012
1479	CUST_11057_PI	WGtarget	AGAP007762-RA	Unknown	0.012111	0.120895	0.10112	0.0415847	0.108784	0.0890087	0.0294736	-0.0197749	-0.0793099	-0.059535	0.780345	0.0107948	0.0310522	0.347635	0.0161986	0.0517762	0.498211	0.658945	0.0802681	0.187917	0	0.518279	1.93061	1.57697	0.769479	1.79482	1.40386	0.655164	0.568899	1.25657	0.970985
1480	CUST_11058_PI	WGtarget	AGAP007763-RA	Unknown	0.141211	0.411447	0.334939	0.139865	0.270236	0.193728	-0.00134532	-0.0765084	-0.271582	-0.195073	0.017597	1.20648e-07	4.09766e-06	0.0196614	2.85275e-05	0.00196744	0.980936	0.188123	4.87457e-05	0.0017249	0	1.76718	5.50787	4.49776	1.73032	3.87897	2.49336	0.452724	0.970592	3.705	2.53681
1481	CUST_11059_PI	WGtarget	AGAP007764-RA	Unknown	0.0524581	0.220385	0.203634	0.0225169	0.167927	0.151176	-0.0299412	-0.0167512	-0.197869	-0.181117	0.356193	0.000598951	0.00150399	0.695139	0.00657974	0.0150513	0.604796	0.779897	0.00205685	0.00490115	1	0.761583	2.88275	2.5812	0.552678	2.09543	1.81949	0.595136	0.518444	2.47893	2.19267
1482	CUST_1106_PI4	WGtarget	AGAP005647-RA	Unknown	0.0744292	-0.193694	-0.017663	0.0978513	-0.268123	-0.0920922	0.0234221	0.176031	0.291545	0.115514	0.0998118	0.000230378	0.7045	0.0350903	8.44895e-07	0.0493078	0.599618	0.000492667	4.65018e-07	0.0145223	0	1.18362	3.19493	0.548437	1.53514	4.97512	1.42054	0.597742	2.94733	5.1482	1.83175
1483	CUST_11060_PI	WGtarget	AGAP007765-RA	Unknown	0.0945725	0.0444822	0.151652	0.178188	-0.0500903	0.0570795	0.0836157	0.10717	0.133706	0.0265361	0.0936808	0.444954	0.0139013	0.00312014	0.356701	0.320631	0.14408	0.0661804	0.0249116	0.636909	0	1.20452	0.690733	1.84633	2.34135	0.761115	0.795476	1.06011	1.32115	1.65059	0.5793
1484	CUST_11061_PI	WGtarget	AGAP007766-RA	Unknown	-0.127517	-0.179773	-0.239687	-0.320859	-0.0522551	-0.11217	-0.193341	-0.0599149	-0.141086	-0.0811712	0.122159	0.0356461	0.00747402	0.000499174	0.532674	0.194186	0.0268017	0.490423	0.104924	0.351827	0	1.11562	1.52982	2.05316	2.94304	0.634388	0.960312	1.62595	0.66009	1.16673	0.765639
1485	CUST_11062_PI	WGtarget	AGAP007767-RA	Unknown	1.13595	-0.745193	0.378868	0.602201	-1.88115	-0.757086	-0.533753	1.12406	1.34739	0.223332	0.0023504	0.0403662	0.285037	0.0903335	4.39705e-06	0.0336224	0.11856	0.00294687	0.000433099	0.520995	0	2.43503	1.48781	0.83394	1.21673	4.47559	1.54973	1.12565	2.36024	2.98946	0.641282
1486	CUST_11063_PI	WGtarget	AGAP007768-RA	Unknown	-0.189976	0.631917	-0.0618639	0.224731	0.821893	0.128112	0.414706	-0.693781	-0.407187	0.286595	0.189646	0.000173912	0.681222	0.129633	4.93793e-06	0.404058	0.00942511	9.0625e-05	0.0117088	0.0688458	0	0.968069	3.28748	0.558884	1.0958	4.43889	0.721303	1.97607	3.50321	1.90328	1.30792
1487	CUST_11064_PI	WGtarget	AGAP007769-RA	Unknown	0.022133	-0.29684	-0.0507418	0.0196602	-0.318973	-0.0728748	-0.00247273	0.246098	0.3165	0.0704021	0.725408	8.51664e-05	0.441577	0.757587	1.53021e-05	0.260723	0.968635	0.000622275	2.80213e-05	0.276848	0	0.539891	3.5231	0.693163	0.526947	4.08085	0.863311	0.456185	2.8706	3.88474	0.843581
1488	CUST_11065_PI	WGtarget	AGAP007770-RA	Unknown	0.0713351	0.0240126	0.123699	0.0326289	-0.0473225	0.0523634	-0.0387062	0.0996859	0.00861629	-0.0910696	0.150844	0.632074	0.0195066	0.510031	0.330998	0.296202	0.428779	0.0553029	0.861858	0.0770923	1	1.04484	0.581549	1.73295	0.647909	0.785198	0.821429	0.7025	1.38167	0.489341	1.26998
1489	CUST_11066_PI	WGtarget	AGAP007771-RA	Unknown	-0.115519	0.056155	0.10553	-0.0853968	0.171674	0.221049	0.0301225	0.049375	-0.141552	-0.190927	0.0980672	0.421853	0.139445	0.222083	0.0163673	0.00324432	0.657488	0.485887	0.0480831	0.0105601	0	1.18937	0.707702	1.07104	0.916162	1.79136	2.32841	0.56957	0.663051	1.42919	1.93795
1490	CUST_11067_PI	WGtarget	AGAP007772-RA	Unknown	0.0878493	-0.10171	-0.0288496	0.0556982	-0.189559	-0.116699	-0.0321511	0.07286	0.157408	0.0845478	0.108877	0.0719522	0.60345	0.309307	0.00134877	0.0416633	0.553289	0.199347	0.00742141	0.136996	0	1.15435	1.2929	0.595782	0.807224	2.6172	1.47738	0.622399	0.951819	2.05532	1.07714
1491	CUST_11068_PI	WGtarget	AGAP007773-RA	Unknown	0.0168421	-0.510147	-0.162449	0.0901586	-0.526989	-0.179291	0.0733165	0.347698	0.600305	0.252607	0.856817	1.51611e-05	0.112345	0.344775	4.98413e-06	0.0819961	0.46117	0.00141895	1.62358e-06	0.0149569	0	0.491002	4.08372	1.1437	0.772169	4.43611	1.24948	0.679328	2.6005	4.77677	1.82168
1492	CUST_11069_PI	WGtarget	AGAP007774-RA	Unknown	-0.173649	0.317931	0.113653	-0.131444	0.49158	0.287302	0.0422055	-0.204278	-0.449374	-0.245096	0.126038	0.0152485	0.371782	0.247733	0.000141786	0.0330699	0.744593	0.0994437	0.0015713	0.0452744	0	1.10513	1.81483	0.747823	0.880239	3.35523	1.55547	0.532125	1.18479	2.5672	1.44949
1493	CUST_1107_PI4	WGtarget	AGAP005648-RA	Unknown	-0.0209578	0.414621	0.16883	-0.340792	0.435579	0.189788	-0.319834	-0.245791	-0.755413	-0.509622	0.82741	0.000205013	0.0955906	0.00144953	8.45072e-05	0.060209	0.00219668	0.0189318	1.62896e-08	1.68077e-05	0	0.501209	3.23339	1.19782	2.59334	3.52558	1.35306	2.45761	1.74275	5.95682	4.05089
1494	CUST_11070_PI	WGtarget	AGAP007775-RA	Unknown	0.145719	-0.358441	0.0992916	0.142769	-0.50416	-0.0464274	-0.00295024	0.457732	0.50121	0.0434772	0.222055	0.00546553	0.415665	0.237746	0.000186743	0.701113	0.980101	0.000805393	0.000247233	0.723177	0	0.916194	2.15673	0.712449	0.893741	3.2641	0.550014	0.45296	2.78588	3.17239	0.540774
[truncated: 13,721 more rows]
