# Supplementary material for: Genome-wide transcriptional analyses in Anopheles mosquitoes reveal an unexpected association between salivary gland gene expression and insecticide resistance
Source: BMC Genomics. 2018 Mar 27;19:225. doi: 10.1186/s12864-018-4605-1 (PMC5870100; doi:10.1186/s12864-018-4605-1)
Supplement: Supplementary file 7 — Sequences of primers used in qPCR analyses and dsRNA synthesis. (XLSX 11 kb) [file 12864_2018_4605_MOESM7_ESM.xlsx]

## Sheet: Sheet1
Primers used in qPCR experiments
Gene	Forward primer sequence 5'-3'	Reverse primer sequence 5'-3'
S7	AGAACCAGCAGACCACCATC	GCTGCAAACTTCGGCTATTC
GDPH	CTGCAAAAAGTCGATACCGC	CCTCGTACACGTACATCGTGA
GSG7	CTACCTGCAGCGGGCCAAGT	TTTGCTTCAGGCAGCCATCGG
apyrase	GGTGCAGTGCGACGGATCAT	TCCGCCGCCTTACACTTGGA
gSG1a	CAGCATGCACGCTCCAGGTC	GCCCGTAAGATTGTGGCGCA
CPLCX2	TGTTACAAACGCTTCAACCGCGA	AGCAGGCAACAACGAACAGC
D7r2	GTACACGCCCGTTAGCAGCG	TTGGCCGCATGATTGACGCC
D7r4	TGAGGATGGTCGTGGAGATTACC	CGCTCGCTTGTCGGGACTTG
GSTD3	CCTGGTTGCCAAGAAGCTGGG	CGATTCCCACACGACGTGCC
ESP	GTCGTTTTGGCGTGCTTGGC	GACGCTGGGAAGCCGTTCAC
CYP6M2	GTATGATGCAGGCCCGTATAG	GCCATAATGAAACTCTCCTTCG
Primers used in knockdown experiments
Gene	Forward primer sequence 5'-3'	Reverse primer sequence 5'-3'
S7	AGAACCAGCAGACCACCATC	GCTGCAAACTTCGGCTATTC
GDPH	CTGCAAAAAGTCGATACCGC	CCTCGTACACGTACATCGTGA
D7r1	ACTGTTCGTGATCGCGCAGG	CGGGAGTGTCGAGCAGTTTGT
D7r2	TACGAGCTCATTGGCCGGGT	TTGATCAGCGCTGCCACACG
D7r3	CGCCCGTGCAAGGGAAAGAT	TGCTAGCGTGATCCCCATCG
D7r4	AAGCTGCCAACGTCGCTGAA	AGTCAAGTGCTCGCATCACGC
Primers used to amplify template for dsRNA synthesis
	Forward primer sequence 5'-3'	Reverse primer sequence 5'-3'
T7-GFP	TAATACGACTCACTATAGGATGGTGAGCAAGGGCGAG	TAATACGACTCACTATAGGTTACTTGTACAGCTCGTC
T7-D7r2	TAATACGACTCACTATAGGGCGTTGGACTGGTCTGGTGTT	TAATACGACTCACTATAGGTGCCAGCCTTCAGTAGCTCGT
T7-D7r4	TAATACGACTCACTATAGGAGACTGTGCGAGATCCGCCG	TAATACGACTCACTATAGGCGTGCCTTTGAACGCTACATCTGTT
